# Supplementary material for: Genome Mining-Based Discovery of Blenny Fish-Derived Peptides Targeting the Mouse κ-Opioid Receptor
Source: Front Pharmacol. 2021 Oct 22;12:773029. doi: 10.3389/fphar.2021.773029 (PMC8569185; doi:10.3389/fphar.2021.773029)
Supplement: Supplementary file 2 [file Table3.XLSX]

## Sheet: Tabelle1
Taxonomic group	Number of available transcriptomes	Number of species with available transcriptomes	Number of unique hits (unique at species level)
Sarcopterygii	0	0	0
Polypteriformes	0	0	0
Acipenseriformes	13	8	8
Amiiformes	2	1	3
Lepisosteiformes	1	1	3
Elopiformes	0	0	0
Anguilliformes	11	4	6
Osteoglossiformes	3	3	10
Clupeiformes	19	7	13
Gonorynchiformes	1	1	0
Cypriniformes	38	32	94
Characiformes	4	3	3
Gymnotiformes	6	4	8
Siluriformes	20	10	12
Lepidogalaxiiformes	0	0	0
Esociformes	2	2	5
Salmoniformes	33	17	35
Argentiniformes	0	0	0
Galaxiiformes	0	0	0
Stomiatiformes	0	0	0
Osmeriformes	2	2	4
Aulopiformes	0	0	0
Ateleopodiformes	0	0	0
Myctophiformes	0	0	0
Polymixiiformes	0	0	0
Percopsiformes	0	0	0
Zeiformes	0	0	0
Stylephoriformes	0	0	0
Gadiformes	4	4	2
Lampriformes	0	0	0
Trachichthyiformes	0	0	0
Beryciformes	0	0	0
Holocentriformes	0	0	0
Ophidiiformes	1	1	2
Batrachoidiformes	8	2	4
Kurtiformes	0	0	0
Gobiiformes	3	3	2
Scombriformes	6	5	3
Syngnathiformes	2	2	4
Synbranchiformes	0	0	0
Anabantiformes	7	3	2
Centropomidae	4	1	2
Toxotidae	0	0	0
Carangiformes	4	4	2
Polynemidae	0	0	0
Pleuronectiformes	7	6	6
Ambassidae	0	0	0
Mugiliformes	2	2	1
Pseudochromidae	0	0	0
Pomacentridae	2	2	2
Grammatidae	0	0	0
Opistognathidae	0	0	0
Gobiesociformes	0	0	0
Blenniiformes	6	3	7
Cichliformes	26	4	7
Beloniformes	12	2	6
Atheriniformes	3	3	0
Cyprinodontiformes	54	15	23
Perciformes	36	12	25
Pempheriformes	3	2	5
Gerreiformes	0	0	0
Uranoscopiformes	0	0	0
Labriformes	3	2	4
Centrarchiformes	10	8	12
Moronidae	5	4	4
Ephippiformes	0	0	0
Lobotiformes	0	0	0
Lutjanidae	1	1	1
Haemulidae	3	3	0
Sciaenidae	6	5	5
Acanthuriformes	0	0	0
Pomacanthidae	0	0	0
Chaetodontiformes	0	0	0
Siganidae	0	0	0
Spariformes	2	2	1
Caproiformes	0	0	0
Priacanthiformes	0	0	0
Lophiiformes	0	0	0
Tetraodontiformes	1	1	2
