# Supplementary material for: Genome Mining-Based Discovery of Blenny Fish-Derived Peptides Targeting the Mouse κ-Opioid Receptor
Source: Front Pharmacol. 2021 Oct 22;12:773029. doi: 10.3389/fphar.2021.773029 (PMC8569185; doi:10.3389/fphar.2021.773029)
Supplement: Supplementary file 3 [file Table1.XLSX]

## Sheet: Tabelle1
prefix_s	project_s	targeted_locus_name_s	div_s	organism_an	bioproject_s	biosample_ss	infra_name_ss	other_src_ss	contigs_total_length_l	contigs_count_l	contigs_proteins_count_l	contigs_annotated_s	update_date_dt	create_date_dt
GETG01	TSA		VRT	Larimichthys polyactis	PRJNA301643	SAMN04338603,SAMN04338604,SAMN04338605,SAMN04338606,SAMN04338607,SAMN04338608,SAMN04338609,SAMN04338610			55579512	93990	0	No	2016-06-14T00:00:00Z	2016-06-14T00:00:00Z
GETR01	TSA		VRT	Pterygoplichthys anisitsi	PRJNA324853	SAMN05216828		dev_stage: Adult,tissue_type: Liver	57630650	66642	0	No	2017-05-11T00:00:00Z	2017-05-11T00:00:00Z
GETX01	TSA		VRT	Acipenser sinensis	PRJNA306188	SAMN04347623		tissue_type: liver\, spleen and kidney	58856177	91687	0	No	2016-07-19T00:00:00Z	2016-07-19T00:00:00Z
GETY01	TSA		VRT	Alosa alosa	PRJNA256955	SAMN02944850,SAMN02944851,SAMN02944852,SAMN02944853,SAMN02944854,SAMN02944855,SAMN02944856,SAMN02944857,SAMN02944858,SAMN02944859,SAMN02944860			143193300	53340	0	No	2016-07-19T00:00:00Z	2016-07-19T00:00:00Z
GEUB01	TSA		VRT	Lateolabrax japonicus	PRJNA294998	SAMN04038599,SAMN04038600,SAMN04038601,SAMN04038602			54571504	31912	0	No	2016-07-21T00:00:00Z	2016-07-21T00:00:00Z
GEUG01	TSA		VRT	Amia calva	PRJNA255850	SAMN02929399,SAMN02929400,SAMN02929401,SAMN02929402,SAMN02929403,SAMN02929404,SAMN02929405,SAMN02929406,SAMN02929407,SAMN02929408			97536690	35034	0	No	2016-07-21T00:00:00Z	2016-07-21T00:00:00Z
GEUL01	TSA		VRT	Acipenser oxyrinchus	PRJNA311275	SAMN04481380,SAMN04481381,SAMN04481382,SAMN04481383,SAMN04481384,SAMN04481385,SAMN04481386,SAMN04481387,SAMN04481388,SAMN04481389,SAMN04481390,SAMN04481391,SAMN04481392,SAMN04481393			166715666	179564	0	No	2017-06-02T00:00:00Z	2017-06-02T00:00:00Z
GEUQ01	TSA		VRT	Ctenopharyngodon idella	PRJNA325430	SAMN05231905,SAMN05231906			71269554	66127	0	No	2016-07-22T00:00:00Z	2016-07-22T00:00:00Z
GEVC01	TSA		VRT	Trichomycterus areolatus	PRJNA326583	SAMN05250367,SAMN05250368			96108737	64483	0	No	2016-08-16T00:00:00Z	2016-08-16T00:00:00Z
GEVF01	TSA		VRT	Trachinotus blochii	PRJNA299457	SAMN04208003,SAMN04208004,SAMN04208005,SAMN04208006			108630724	100487	0	No	2016-07-27T00:00:00Z	2016-07-27T00:00:00Z
GEVG01	TSA		VRT	Basilichthys microlepidotus	PRJNA326687	SAMN05290829,SAMN05290830,SAMN05290831,SAMN05290832,SAMN05290833,SAMN05290834,SAMN05290835,SAMN05290836,SAMN05290837,SAMN05290838,SAMN05290839			21027718	34321	0	No	2016-07-21T00:00:00Z	2016-07-21T00:00:00Z
GEVH01	TSA		VRT	Salaria pavo	PRJNA329073	SAMN05390582,SAMN05390595,SAMN05390596,SAMN05390597,SAMN05390598,SAMN05390599,SAMN05390600,SAMN05390602,SAMN05390603,SAMN05390604,SAMN05390605,SAMN05390606,SAMN05413109			435541390	577164	0	No	2017-09-01T00:00:00Z	2017-09-01T00:00:00Z
GEVY01	TSA		VRT	Menidia menidia	PRJNA330848	SAMN05427525,SAMN05427526,SAMN05427527,SAMN05427528,SAMN05427529,SAMN05427530,SAMN05427531,SAMN05427532			53265951	20998	0	No	2016-09-14T00:00:00Z	2016-09-14T00:00:00Z
GEXK01	TSA		VRT	Lutjanus erythropterus	PRJNA215019	SAMN02316404	isolate: GDOU1	tissue_type: eye	48051986	69925	0	No	2016-09-13T00:00:00Z	2016-09-13T00:00:00Z
GEYC01	TSA		VRT	Corydoras nattereri	PRJNA324853	SAMN05711888		dev_stage: adult,tissue_type: liver	23097965	41067	0	No	2020-09-22T00:00:00Z	2020-09-22T00:00:00Z
GEYD01	TSA		VRT	Corydoras nattereri	PRJNA324853	SAMN05714099		dev_stage: adult,tissue_type: liver	32310004	52553	0	No	2020-09-22T00:00:00Z	2020-09-22T00:00:00Z
GEYE01	TSA		VRT	Corydoras nattereri	PRJNA324853	SAMN05714586		dev_stage: adult,tissue_type: liver	33249429	51298	0	No	2020-09-22T00:00:00Z	2020-09-22T00:00:00Z
GEYF01	TSA		VRT	Hoplosternum littorale	PRJNA324853	SAMN05714680		dev_stage: adult,tissue_type: liver	65579065	72076	0	No	2020-09-22T00:00:00Z	2020-09-22T00:00:00Z
GEYG01	TSA		VRT	Hoplosternum littorale	PRJNA324853	SAMN05714760		dev_stage: adult,tissue_type: liver	43318649	57112	0	No	2020-09-22T00:00:00Z	2020-09-22T00:00:00Z
GEYK01	TSA		VRT	Corydoras nattereri	PRJNA324853	SAMN05711888,SAMN05714099,SAMN05714586			55711396	87804	0	No	2020-09-23T00:00:00Z	2020-09-23T00:00:00Z
GEYL01	TSA		VRT	Hoplosternum littorale	PRJNA324853	SAMN05714680,SAMN05714760			84709133	106067	0	No	2020-09-23T00:00:00Z	2020-09-23T00:00:00Z
GEYM01	TSA		VRT	Corydoras schwartzi	PRJNA324853	SAMN05716057		dev_stage: adult,tissue_type: liver	69444858	105581	0	No	2020-09-23T00:00:00Z	2020-09-23T00:00:00Z
GFCK01	TSA		VRT	Alosa pseudoharengus	PRJNA356623	SAMN06117677,SAMN06117678,SAMN06117679,SAMN06117680,SAMN06117681,SAMN06117682,SAMN06117683,SAMN06117684,SAMN06117685,SAMN06117686,SAMN06117687,SAMN06117688,SAMN06117689,SAMN06117690,SAMN06117691,SAMN06117692,SAMN06117693,SAMN06117704			172008879	216529	0	No	2016-12-20T00:00:00Z	2016-12-20T00:00:00Z
GFCL01	TSA		VRT	Anguilla japonica	PRJNA339345	SAMN06112415			88779895	101732	0	No	2016-12-20T00:00:00Z	2016-12-20T00:00:00Z
GFCM01	TSA		VRT	Anguilla japonica	PRJNA339349	SAMN06112417			88496698	94414	0	No	2016-12-20T00:00:00Z	2016-12-20T00:00:00Z
GFDP01	TSA		VRT	Labrus bergylta	PRJNA360365	SAMN06209378	breed: 2011 breed	dev_stage: juvenile,tissue_type: whole animal	24605671	20996	0	No	2017-01-23T00:00:00Z	2017-01-23T00:00:00Z
GFDU01	TSA		VRT	Lateolabrax maculatus	PRJNA347604	SAMN05893353,SAMN05893356			174236741	232955	0	No	2017-06-07T00:00:00Z	2017-06-07T00:00:00Z
GFFM01	TSA		VRT	Labrus bergylta	PRJNA360667	SAMN06214184,SAMN06214185,SAMN06214477,SAMN06214478,SAMN06214479,SAMN06214481			101947812	60001	0	No	2017-06-02T00:00:00Z	2017-06-02T00:00:00Z
GFGM01	TSA		VRT	Osteoglossum bicirrhosum	PRJNA256921	SAMN02944823,SAMN02944824,SAMN02944825,SAMN02944826,SAMN02944827,SAMN02944828,SAMN02944829,SAMN02944830,SAMN02944831,SAMN02944832,SAMN02944833			152349526	55676	0	No	2017-03-07T00:00:00Z	2017-03-07T00:00:00Z
GFGX01	TSA		VRT	Coregonus clupeaformis	PRJNA256999	SAMN02947084,SAMN02947085,SAMN02947086,SAMN02947087,SAMN02947088,SAMN02947089,SAMN02947090,SAMN02947091,SAMN02947092,SAMN02947093			157848679	66908	0	No	2017-03-07T00:00:00Z	2017-03-07T00:00:00Z
GFHA01	TSA		VRT	Melanotaenia splendida tatei	PRJNA369450	SAMN06286323,SAMN06286324,SAMN06286345,SAMN06286346,SAMN06286347,SAMN06286348			171052604	165540	0	No	2017-02-09T00:00:00Z	2017-02-09T00:00:00Z
GFHF01	TSA		VRT	Poecilia reticulata	PRJNA312145	SAMN05194407		tissue_type: brain	40162001	56369	0	No	2017-02-27T00:00:00Z	2017-02-27T00:00:00Z
GFHG01	TSA		VRT	Poecilia reticulata	PRJNA312145	SAMN05194405		tissue_type: brain	42761628	60514	0	No	2017-02-27T00:00:00Z	2017-02-27T00:00:00Z
GFHH01	TSA		VRT	Poecilia reticulata	PRJNA312145	SAMN05194408		tissue_type: brain	52644578	74801	0	No	2017-02-27T00:00:00Z	2017-02-27T00:00:00Z
GFHI01	TSA		VRT	Poecilia reticulata	PRJNA312145	SAMN05194405,SAMN05194406,SAMN05194407,SAMN05194408			44808485	61436	0	No	2017-02-27T00:00:00Z	2017-02-27T00:00:00Z
GFIC01	TSA		VRT	Anguilla anguilla	PRJNA256923	SAMN02944837,SAMN02944838,SAMN02944839,SAMN02944840,SAMN02944841,SAMN02944842,SAMN02944843,SAMN02944844,SAMN02944845,SAMN02944846,SAMN02944847			150126068	60179	0	No	2017-03-14T00:00:00Z	2017-03-14T00:00:00Z
GFID01	TSA		VRT	Apteronotus albifrons	PRJNA257003	SAMN02947075,SAMN02947076,SAMN02947077,SAMN02947078,SAMN02947079,SAMN02947080,SAMN02947081,SAMN02947082,SAMN02947083			129851599	45348	0	No	2017-03-14T00:00:00Z	2017-03-14T00:00:00Z
GFIE01	TSA		VRT	Astyanax mexicanus	PRJNA285201	SAMN03742265,SAMN03742266,SAMN03742267,SAMN03742268,SAMN03742269,SAMN03742270,SAMN03742271,SAMN03742272,SAMN03742273,SAMN03742274,SAMN03742275			147273676	47719	0	No	2017-03-14T00:00:00Z	2017-03-14T00:00:00Z
GFIF01	TSA		VRT	Astyanax mexicanus	PRJNA285202	SAMN03742294,SAMN03742295,SAMN03742296,SAMN03742297,SAMN03742298,SAMN03742299,SAMN03742300,SAMN03742301,SAMN03742302,SAMN03742303,SAMN03742304			132245135	46661	0	No	2017-03-14T00:00:00Z	2017-03-14T00:00:00Z
GFIG01	TSA		VRT	Coregonus lavaretus	PRJNA256997	SAMN02947063,SAMN02947064,SAMN02947065,SAMN02947066,SAMN02947067,SAMN02947068,SAMN02947069,SAMN02947070,SAMN02947071,SAMN02947072,SAMN02947073,SAMN02947074			171711190	74658	0	No	2017-03-14T00:00:00Z	2017-03-14T00:00:00Z
GFIK01	TSA		VRT	Gnathonemus petersii	PRJNA257004	SAMN02947025,SAMN02947026,SAMN02947027,SAMN02947028,SAMN02947029,SAMN02947030,SAMN02947031,SAMN02947032,SAMN02947033,SAMN02947034			146324501	53409	0	No	2017-03-07T00:00:00Z	2017-03-07T00:00:00Z
GFIL01	TSA		VRT	Danio rerio	PRJNA255848	SAMN02929387,SAMN02929388,SAMN02929389,SAMN02929390,SAMN02929391,SAMN02929392,SAMN02929393,SAMN02929394,SAMN02929395,SAMN02929396,SAMN02929397,SAMN02929398			134732961	48091	0	No	2017-03-07T00:00:00Z	2017-03-07T00:00:00Z
GFIM01	TSA		VRT	Lepisosteus oculatus	PRJNA255881	SAMN02929473,SAMN02929474,SAMN02929475,SAMN02929476,SAMN02929477,SAMN02929478,SAMN02929479,SAMN02929480,SAMN02929481,SAMN02929482,SAMN02929483			124351888	41331	0	No	2017-03-07T00:00:00Z	2017-03-07T00:00:00Z
GFIN01	TSA		VRT	Oncorhynchus mykiss	PRJNA257002	SAMN02947104	strain: Autumn-spawning	tissue_type: Unfertilized eggs	185686649	78384	0	No	2017-03-07T00:00:00Z	2017-03-07T00:00:00Z
GFIO01	TSA		VRT	Oryzias latipes	PRJNA255889	SAMN02929484,SAMN02929485,SAMN02929486,SAMN02929487,SAMN02929488,SAMN02929489,SAMN02929490,SAMN02929491,SAMN02929492,SAMN02929493,SAMN02929494			115972364	42157	0	No	2017-03-07T00:00:00Z	2017-03-07T00:00:00Z
GFIP01	TSA		VRT	Pantodon buchholzi	PRJNA257005	SAMN02946970,SAMN02946971,SAMN02946972,SAMN02946973,SAMN02946974,SAMN02946975,SAMN02946976,SAMN02946977,SAMN02946978,SAMN02946979			109520282	44544	0	No	2017-03-07T00:00:00Z	2017-03-07T00:00:00Z
GFIQ01	TSA		VRT	Perca fluviatilis	PRJNA256973	SAMN02944951,SAMN02944952,SAMN02944953,SAMN02944954,SAMN02944955,SAMN02944956,SAMN02944957,SAMN02944958,SAMN02944959,SAMN02944960,SAMN02944961			129726267	49158	0	No	2017-03-07T00:00:00Z	2017-03-07T00:00:00Z
GFIR01	TSA		VRT	Plecoglossus altivelis	PRJNA257001	SAMN02946984,SAMN02946985,SAMN02946986,SAMN02946987,SAMN02946988,SAMN02946989,SAMN02946990,SAMN02946991,SAMN02946992,SAMN02946993			124365727	47469	0	No	2017-03-07T00:00:00Z	2017-03-07T00:00:00Z
GFIS01	TSA		VRT	Salmo trutta	PRJNA256974	SAMN02946994,SAMN02946995,SAMN02946996,SAMN02946997,SAMN02946998,SAMN02946999,SAMN02947000,SAMN02947001,SAMN02947002,SAMN02947003,SAMN02947004			189479718	75257	0	No	2017-03-07T00:00:00Z	2017-03-07T00:00:00Z
GFIT01	TSA		VRT	Salvelinus fontinalis	PRJNA256998	SAMN02947006,SAMN02947007,SAMN02947008,SAMN02947009,SAMN02947010,SAMN02947011,SAMN02947012,SAMN02947013,SAMN02947014,SAMN02947015,SAMN02947016			165659550	69398	0	No	2017-03-07T00:00:00Z	2017-03-07T00:00:00Z
GFIU01	TSA		VRT	Umbra pygmaea	PRJNA257000	SAMN02947094,SAMN02947095,SAMN02947096,SAMN02947097,SAMN02947098,SAMN02947099,SAMN02947100,SAMN02947101,SAMN02947102,SAMN02947103			136745082	46355	0	No	2017-03-07T00:00:00Z	2017-03-07T00:00:00Z
GFIX01	TSA		VRT	Gadus morhua	PRJNA256972	SAMN02944940,SAMN02944941,SAMN02944942,SAMN02944943,SAMN02944944,SAMN02944945,SAMN02944946,SAMN02944947,SAMN02944948,SAMN02944949,SAMN02944950			107769650	50607	0	No	2017-03-14T00:00:00Z	2017-03-14T00:00:00Z
GFIZ01	TSA		VRT	Thymallus thymallus	PRJNA256970	SAMN02944929,SAMN02944930,SAMN02944931,SAMN02944932,SAMN02944933,SAMN02944934,SAMN02944935,SAMN02944936,SAMN02944937,SAMN02944938,SAMN02944939			159140173	66930	0	No	2017-03-14T00:00:00Z	2017-03-14T00:00:00Z
GFJD01	TSA		VRT	Aldrovandia affinis	PRJNA335533	SAMN05447432		dev_stage: adult,tissue_type: muscle	27422913	27628	0	No	2018-05-15T00:00:00Z	2018-05-15T00:00:00Z
GFJW01	TSA		VRT	Dicentrarchus labrax	PRJNA314453	SAMN04535175		tissue_type: skin	34080568	31842	0	No	2017-04-19T00:00:00Z	2017-03-23T00:00:00Z
GFJX01	TSA		VRT	Dicentrarchus labrax	PRJNA314453	SAMN06765682		tissue_type: scale	19933945	20423	0	No	2017-04-19T00:00:00Z	2017-03-21T00:00:00Z
GFMH01	TSA		VRT	Tenualosa ilisha	PRJNA378699	SAMN06559965	strain: wild	dev_stage: adult,tissue_type: muscle	19460619	23462	0	No	2019-05-03T00:00:00Z	2019-05-03T00:00:00Z
GFMM01	TSA		VRT	Maccullochella peelii	PRJNA383091	SAMN06759032		tissue_type: liver\, brain\, muscle	305140213	321839	0	No	2017-05-08T00:00:00Z	2017-05-08T00:00:00Z
GFMN01	TSA		VRT	Chionodraco hamatus	PRJNA309227	SAMN04427040		tissue_type: liver	111665816	140439	0	No	2017-05-01T00:00:00Z	2017-05-01T00:00:00Z
GFMR01	TSA		VRT	Nibea albiflora	PRJNA359138	SAMN06187565		dev_stage: larval\, juvenile and adult,tissue_type: Brain\, heart\, liver\, kidney\, muscle\, head kidney\, skin\, fin\, spleen\, gonad and air bladder	136672311	140268	0	No	2017-05-01T00:00:00Z	2017-05-01T00:00:00Z
GFON01	TSA		VRT	Coilia nasus	PRJNA359695	SAMN06196971		dev_stage: gonad development phase 3 and 6,tissue_type: liver and brain	116630372	135867	0	No	2017-06-07T00:00:00Z	2017-06-07T00:00:00Z
GFOV01	TSA		VRT	Lepomis macrochirus	PRJNA389292	SAMN07194331	isolate: obtained from a freshwater pond at Florida Institute of Technology (within native range)	dev_stage: adult,isolation_source: freshwater pond,tissue_type: muscle	32035636	54546	0	No	2017-06-20T00:00:00Z	2017-06-20T00:00:00Z
GFPH01	TSA		VRT	Lepomis microlophus	PRJNA389292	SAMN07195124	isolate: freshwater fish	dev_stage: adult,isolation_source: freshwater (within native range),tissue_type: muscle	207240282	150312	0	No	2017-07-10T00:00:00Z	2017-07-10T00:00:00Z
GFRW01	TSA		VRT	Syngnathus scovelli	PRJNA391779	SAMN07274676		dev_stage: mature,tissue_type: brain	98908709	56383	0	No	2017-07-17T00:00:00Z	2017-07-17T00:00:00Z
GFUW01	TSA		VRT	Oncorhynchus gorbuscha	PRJNA395591	SAMN07436525		dev_stage: juvenile,isolation_source: Auke Bay,tissue_type: cardiac ventricle	125672593	179547	0	No	2018-10-02T00:00:00Z	2018-10-02T00:00:00Z
GFVA01	TSA		VRT	Mugilogobius chulae	PRJNA398416	SAMN07359291	isolate: closed colony from Guangdong Laboratory Animals Monitoring Institute	dev_stage: adult,tissue_type: liver	32561733	26744	0	No	2017-08-24T00:00:00Z	2017-08-24T00:00:00Z
GFVB01	TSA		VRT	Thymallus thymallus	PRJNA388031	SAMN07194233,SAMN07194234,SAMN07194237,SAMN07194241,SAMN07194243,SAMN07194244,SAMN07194246,SAMN07194248,SAMN07194249,SAMN07194254,SAMN07194257,SAMN07194261,SAMN07194267,SAMN07194269,SAMN07194270,SAMN07194273,SAMN07194275,SAMN07194277,SAMN07194282,SAMN07194283,SAMN07194285,SAMN07194286,SAMN07194291			410936355	228292	0	No	2017-08-24T00:00:00Z	2017-08-24T00:00:00Z
GFVG01	TSA		VRT	Argyrosomus regius	PRJNA399060	SAMN07522546		dev_stage: Adults,tissue_type: Liver and muscle	101593036	95945	0	No	2017-08-28T00:00:00Z	2017-08-28T00:00:00Z
GFWU01	TSA		VRT	Cyprinus carpio	PRJEB19194	SAMEA54470668,SAMEA54471418,SAMEA54475168,SAMEA54475918,SAMEA54476668,SAMEA54477418			110412511	49434	0	No	2017-09-27T00:00:00Z	2017-09-27T00:00:00Z
GFXK01	TSA		VRT	Cynoglossus semilaevis	PRJNA385074	SAMN06859058		tissue_type: Gonad\, liver\, spleen\, heart\, kidney\, gill\, muscle\, and brain tissues	933282	806	0	No	2017-10-10T00:00:00Z	2017-10-10T00:00:00Z
GFXS01	TSA		VRT	Lachnolaimus maximus	PRJNA386691	SAMN07126218,SAMN07126219			304161286	109811	0	No	2019-01-16T00:00:00Z	2019-01-16T00:00:00Z
GFXU01	TSA		VRT	Boreogadus saida	PRJNA399761	SAMN07550309,SAMN07550310,SAMN07550311,SAMN07550312,SAMN07550313,SAMN07550314,SAMN07550315,SAMN07550316,SAMN07550317,SAMN07550318,SAMN07550319,SAMN07550320		tissue_type: various organs:skin\,scales\, gill\, muscle\, intestine	14963727	37891	0	No	2017-10-24T00:00:00Z	2017-10-24T00:00:00Z
GFZX01	TSA		VRT	Tinca tinca	PRJNA414567	SAMN07793585,SAMN07793586,SAMN07793587,SAMN07793588,SAMN07793589,SAMN07793590			294644502	266956	0	No	2017-11-30T00:00:00Z	2017-11-30T00:00:00Z
GGAO01	TSA		VRT	Coregonus lavaretus	PRJNA419712	SAMN08095621,SAMN08095622,SAMN08095623,SAMN08095624,SAMN08095625,SAMN08095626,SAMN08095627,SAMN08095628			64146754	33697	0	No	2017-12-12T00:00:00Z	2017-12-12T00:00:00Z
GGAP01	TSA		VRT	Salvelinus alpinus	PRJNA419712	SAMN08095629,SAMN08095630,SAMN08095631,SAMN08095632,SAMN08095633,SAMN08095634,SAMN08095635,SAMN08095636			64848138	33126	0	No	2017-12-12T00:00:00Z	2017-12-12T00:00:00Z
GGAQ01	TSA		VRT	Salmo salar	PRJNA419712	SAMN08095637,SAMN08095638,SAMN08095639,SAMN08095640,SAMN08095641,SAMN08095642,SAMN08095643,SAMN08095644			73403213	36505	0	No	2017-12-12T00:00:00Z	2017-12-12T00:00:00Z
GGAR01	TSA		VRT	Salmo trutta	PRJNA419712	SAMN08095645,SAMN08095646,SAMN08095647,SAMN08095648,SAMN08095649,SAMN08095650,SAMN08095651,SAMN08095652			69587826	35736	0	No	2017-12-12T00:00:00Z	2017-12-12T00:00:00Z
GGBN01	TSA		VRT	Oncorhynchus mykiss	PRJNA389609	SAMN07203781,SAMN07203782,SAMN07203783,SAMN07203784,SAMN07203785,SAMN07203786,SAMN07203787,SAMN07203788,SAMN07203789,SAMN07203790,SAMN07203791,SAMN07203792,SAMN07203793			25509172	31176	0	No	2017-12-07T00:00:00Z	2017-12-07T00:00:00Z
GGCC01	TSA		VRT	Porichthys notatus	PRJNA414410	SAMN07782204,SAMN07782205,SAMN07782242,SAMN07782243,SAMN07782244,SAMN07782245,SAMN07782246,SAMN07782247,SAMN07782248,SAMN07782249,SAMN07782250,SAMN07782251,SAMN07782252,SAMN07782253,SAMN07782254			108426680	58874	0	No	2018-01-03T00:00:00Z	2018-01-03T00:00:00Z
GGCI01	TSA		VRT	Scomber colias	PRJNA421883	SAMN08159728	breed: Atlantic chub mackerel	dev_stage: adult,tissue_type: liver	91425968	93731	0	No	2018-01-03T00:00:00Z	2018-01-03T00:00:00Z
GGCL01	TSA		VRT	Anguilla anguilla	PRJNA422200	SAMN08167236,SAMN08167237,SAMN08167238			129682999	77239	0	No	2019-06-26T00:00:00Z	2019-06-26T00:00:00Z
GGDU01	TSA		VRT	Oncorhynchus tshawytscha	PRJNA402052	SAMN07614989	isolate: JC-2011-M1	dev_stage: sexually mature adult,tissue_type: blood\, caudal fin\, heart\, liver\, gill\, brain\, muscle\, stomach\, kidney\, intestine	743006218	725902	0	No	2017-12-21T00:00:00Z	2017-12-21T00:00:00Z
GGFR01	TSA		VRT	Gymnodraco acuticeps	PRJNA422913	SAMN08204775,SAMN08204776,SAMN08204777,SAMN08204778			128094011	64371	0	No	2018-09-10T00:00:00Z	2018-09-10T00:00:00Z
GGGR01	TSA		VRT	Anguilla anguilla	PRJNA432560	SAMN08452216,SAMN08452217,SAMN08452218,SAMN08452219,SAMN08452220,SAMN08452221,SAMN08452222,SAMN08452223,SAMN08452224,SAMN08452225,SAMN08452226,SAMN08452227,SAMN08452228,SAMN08452229,SAMN08452230,SAMN08452231,SAMN08452232,SAMN08452233,SAMN08452234,SAMN08452235,SAMN08452236,SAMN08452237,SAMN08452238,SAMN08452239			111496143	50623	0	No	2019-02-27T00:00:00Z	2019-02-27T00:00:00Z
GGGZ01	TSA		VRT	Eigenmannia virescens	PRJNA432820	SAMN08462395,SAMN08462396,SAMN08462397,SAMN08462398,SAMN08462399,SAMN08462400			235466895	146994	0	No	2018-03-07T00:00:00Z	2018-03-07T00:00:00Z
GGHA01	TSA		VRT	Ictalurus punctatus	PRJNA432820	SAMN08462389,SAMN08462390,SAMN08462391,SAMN08462392,SAMN08462393,SAMN08462394			220174737	140029	0	No	2018-03-07T00:00:00Z	2018-03-07T00:00:00Z
GGHI01	TSA		VRT	Apteronotus albifrons	PRJNA432820	SAMN08462383,SAMN08462384,SAMN08462385,SAMN08462386,SAMN08462387,SAMN08462388			184430539	109005	0	No	2018-03-07T00:00:00Z	2018-03-07T00:00:00Z
GGHJ01	TSA		VRT	Apteronotus leptorhynchus	PRJNA432820	SAMN08462403,SAMN08462404			338643037	369710	0	No	2018-03-07T00:00:00Z	2018-03-07T00:00:00Z
GGHK01	TSA		VRT	Parapteronotus hasemani	PRJNA432820	SAMN08462401,SAMN08462402			283560735	297458	0	No	2018-03-07T00:00:00Z	2018-03-07T00:00:00Z
GGHL01	TSA		VRT	Colossoma macropomum	PRJNA434368	SAMN08554961	breed: Tambaqui	dev_stage: juvenile,tissue_type: liver	188184783	103895	0	No	2018-04-03T00:00:00Z	2018-04-03T00:00:00Z
GGJF01	TSA		VRT	Cobitis taenia	PRJNA436080	SAMN08613085,SAMN08613086,SAMN08613087,SAMN08613088,SAMN08613089,SAMN08613090,SAMN08613091			22709669	21505	0	No	2018-04-02T00:00:00Z	2018-04-02T00:00:00Z
GGNF01	TSA		VRT	Perca fluviatilis	PRJNA450919	SAMN08954934		dev_stage: adult,tissue_type: eye ball	140504666	129719	0	No	2018-11-01T00:00:00Z	2018-11-01T00:00:00Z
GGQL01	TSA		VRT	Acipenser sturio	PRJNA340040	SAMN05631004	strain: hybrid sturgeon	tissue_type: spleen	135647056	77634	0	No	2019-01-15T00:00:00Z	2019-01-15T00:00:00Z
GGSC01	TSA		VRT	Sardina pilchardus	PRJNA428478	SAMN08291591	breed: Sardine	dev_stage: adult,tissue_type: liver	278547452	245053	0	No	2018-09-07T00:00:00Z	2018-09-07T00:00:00Z
GGUH01	TSA		VRT	Misgurnus anguillicaudatus	PRJNA482614	SAMN09709538,SAMN09709539,SAMN09709540,SAMN09709541			160961791	181169	0	No	2018-08-08T00:00:00Z	2018-08-08T00:00:00Z
GGVN01	TSA		VRT	Micropterus salmoides	PRJNA485177	SAMN09808971,SAMN09808972,SAMN09808973,SAMN09808974,SAMN09808975,SAMN09808976,SAMN09808977,SAMN09808978,SAMN09808979,SAMN09808980,SAMN09808981,SAMN09808982,SAMN09808983,SAMN09808984,SAMN09808985,SAMN09808986,SAMN09808987,SAMN09808988,SAMN09808989,SAMN09808990,SAMN09808991,SAMN09808992,SAMN09808993,SAMN09808994,SAMN09808995,SAMN09808996,SAMN09808997,SAMN09808998,SAMN09808999,SAMN09809000,SAMN09809…			156145702	59259	0	No	2018-09-07T00:00:00Z	2018-09-07T00:00:00Z
GGWJ01	TSA		VRT	Acipenser oxyrinchus	PRJNA490239	SAMN10031349,SAMN10031350,SAMN10031351,SAMN10031352,SAMN10031353,SAMN10031354,SAMN10031355,SAMN10031356,SAMN10031357,SAMN10031358,SAMN10031359,SAMN10031360,SAMN10031361,SAMN10031362,SAMN10031363,SAMN10031364,SAMN10031365,SAMN10031366,SAMN10031367,SAMN10031368,SAMN10031369,SAMN10031370,SAMN10031371,SAMN10031372			34807151	53624	0	No	2018-09-25T00:00:00Z	2018-09-25T00:00:00Z
GGWK01	TSA		VRT	Acipenser gueldenstaedtii	PRJNA488144	SAMN09925537,SAMN09925544			208011161	369441	0	No	2018-10-02T00:00:00Z	2018-10-02T00:00:00Z
GGYB01	TSA		VRT	Trematomus bernacchii	PRJNA471228	SAMN09205405	isolate: collected from Terra Nova Bay\, near the Jang Bogo Station in Antarctica	dev_stage: adult,tissue_type: Adipose tissue	18819265	40568	0	No	2019-05-24T00:00:00Z	2019-05-24T00:00:00Z
GGYC01	TSA		VRT	Trematomus bernacchii	PRJNA471228	SAMN09205406	isolate: collected from Terra Nova Bay\, near the Jang Bogo Station in Antarctica	dev_stage: adult,tissue_type: gill	30570709	57631	0	No	2019-06-05T00:00:00Z	2019-06-05T00:00:00Z
GGYF01	TSA		VRT	Acipenser sinensis	PRJNA341457	SAMN05725140,SAMN05725141,SAMN05725142,SAMN05725149,SAMN05725150,SAMN05725151,SAMN05725158,SAMN05725159,SAMN05725160			168641140	121398	0	No	2019-02-22T00:00:00Z	2019-02-22T00:00:00Z
GGYT01	TSA		VRT	Trematomus bernacchii	PRJNA471228	SAMN09205388,SAMN09205389,SAMN09205390,SAMN09205391,SAMN09205392,SAMN09205393,SAMN09205394,SAMN09205395,SAMN09205396,SAMN09205397,SAMN09205398,SAMN09205399,SAMN09205400,SAMN09205401,SAMN09205402,SAMN09205403,SAMN09205404,SAMN09205405,SAMN09205406			67983668	58462	0	No	2018-11-13T00:00:00Z	2018-11-13T00:00:00Z
GGYU01	TSA		VRT	Trematomus bernacchii	PRJNA471228	SAMN09205388	isolate: collected from Terra Nova Bay\, near the Jang Bogo Station in Antarctica	dev_stage: adult,tissue_type: Hind Brain	32606537	64609	0	No	2019-06-05T00:00:00Z	2019-06-05T00:00:00Z
GGYV01	TSA		VRT	Trematomus bernacchii	PRJNA471228	SAMN09205389	isolate: collected from Terra Nova Bay\, near the Jang Bogo Station in Antarctica	dev_stage: adult,tissue_type: Pituitary gland	18039027	39939	0	No	2019-06-05T00:00:00Z	2019-06-05T00:00:00Z
GGYW01	TSA		VRT	Trematomus bernacchii	PRJNA471228	SAMN09205390	isolate: collected from Terra Nova Bay\, near the Jang Bogo Station in Antarctica	dev_stage: adult,tissue_type: Hypothalamus	23039696	54973	0	No	2019-06-05T00:00:00Z	2019-06-05T00:00:00Z
GGYX01	TSA		VRT	Trematomus bernacchii	PRJNA471228	SAMN09205391	isolate: collected from Terra Nova Bay\, near the Jang Bogo Station in Antarctica	dev_stage: adult,tissue_type: Optic tectum	32539431	64260	0	No	2019-06-05T00:00:00Z	2019-06-05T00:00:00Z
GGYY01	TSA		VRT	Trematomus bernacchii	PRJNA471228	SAMN09205392	isolate: collected from Terra Nova Bay\, near the Jang Bogo Station in Antarctica	dev_stage: adult,tissue_type: Telenceparon	31602691	59806	0	No	2019-06-05T00:00:00Z	2019-06-05T00:00:00Z
GGYZ01	TSA		VRT	Trematomus bernacchii	PRJNA471228	SAMN09205393	isolate: collected from Terra Nova Bay\, near the Jang Bogo Station in Antarctica	dev_stage: adult,tissue_type: liver	15256519	37245	0	No	2019-06-05T00:00:00Z	2019-06-05T00:00:00Z
GGZA01	TSA		VRT	Trematomus bernacchii	PRJNA471228	SAMN09205394	isolate: collected from Terra Nova Bay\, near the Jang Bogo Station in Antarctica	dev_stage: adult,tissue_type: heart	25527663	50028	0	No	2019-06-05T00:00:00Z	2019-06-05T00:00:00Z
GGZB01	TSA		VRT	Trematomus bernacchii	PRJNA471228	SAMN09205395	isolate: collected from Terra Nova Bay\, near the Jang Bogo Station in Antarctica	dev_stage: adult,tissue_type: head kidney	30151319	59184	0	No	2019-06-05T00:00:00Z	2019-06-05T00:00:00Z
GGZC01	TSA		VRT	Trematomus bernacchii	PRJNA471228	SAMN09205396	isolate: collected from Terra Nova Bay\, near the Jang Bogo Station in Antarctica	dev_stage: adult,tissue_type: skin	24447213	52636	0	No	2019-06-05T00:00:00Z	2019-06-05T00:00:00Z
GGZD01	TSA		VRT	Trematomus bernacchii	PRJNA471228	SAMN09205397	isolate: collected from Terra Nova Bay\, near the Jang Bogo Station in Antarctica	dev_stage: adult,tissue_type: Lateral line muscle	9205796	21950	0	No	2019-06-05T00:00:00Z	2019-06-05T00:00:00Z
GGZE01	TSA		VRT	Trematomus bernacchii	PRJNA471228	SAMN09205398	isolate: collected from Terra Nova Bay\, near the Jang Bogo Station in Antarctica	dev_stage: adult,tissue_type: Pyloric caeca	17821706	40464	0	No	2019-06-05T00:00:00Z	2019-06-05T00:00:00Z
GGZF01	TSA		VRT	Trematomus bernacchii	PRJNA471228	SAMN09205399	isolate: collected from Terra Nova Bay\, near the Jang Bogo Station in Antarctica	dev_stage: adult,tissue_type: intestine	28587854	54843	0	No	2019-06-05T00:00:00Z	2019-06-05T00:00:00Z
GGZG01	TSA		VRT	Trematomus bernacchii	PRJNA471228	SAMN09205400	isolate: collected from Terra Nova Bay\, near the Jang Bogo Station in Antarctica	dev_stage: adult,tissue_type: eye	28829374	59582	0	No	2019-06-05T00:00:00Z	2019-06-05T00:00:00Z
GGZH01	TSA		VRT	Trematomus bernacchii	PRJNA471228	SAMN09205401	isolate: collected from Terra Nova Bay\, near the Jang Bogo Station in Antarctica	dev_stage: adult,tissue_type: spleen	21607306	47041	0	No	2019-06-05T00:00:00Z	2019-06-05T00:00:00Z
GGZI01	TSA		VRT	Trematomus bernacchii	PRJNA471228	SAMN09205402	isolate: collected from Terra Nova Bay\, near the Jang Bogo Station in Antarctica	dev_stage: adult,tissue_type: Gonad	21972387	40031	0	No	2019-06-05T00:00:00Z	2019-06-05T00:00:00Z
GGZJ01	TSA		VRT	Trematomus bernacchii	PRJNA471228	SAMN09205403	isolate: collected from Terra Nova Bay\, near the Jang Bogo Station in Antarctica	dev_stage: adult,tissue_type: stomach	2282031	8081	0	No	2019-06-05T00:00:00Z	2019-06-05T00:00:00Z
GGZK01	TSA		VRT	Trematomus bernacchii	PRJNA471228	SAMN09205404	isolate: collected from Terra Nova Bay\, near the Jang Bogo Station in Antarctica	dev_stage: adult,tissue_type: muscle	14817279	34518	0	No	2019-06-05T00:00:00Z	2019-06-05T00:00:00Z
GGZT01	TSA		VRT	Acipenser oxyrinchus	PRJNA494392	SAMN04481380,SAMN04481381,SAMN04481382,SAMN04481383,SAMN04481384,SAMN04481385,SAMN04481386,SAMN04481387,SAMN04481388,SAMN04481389,SAMN04481390,SAMN04481391,SAMN04481392,SAMN04481393,SAMN10026079,SAMN10026080,SAMN10026081,SAMN10026082,SAMN10026083,SAMN10026084,SAMN10026085,SAMN10026086,SAMN10026087,SAMN10026088,SAMN10026089,SAMN10026090,SAMN10026091,SAMN10026092,SAMN10026093,SAMN10026094,SAMN10026…			254007803	203131	0	No	2018-10-24T00:00:00Z	2018-10-24T00:00:00Z
GGZX01	TSA		VRT	Acipenser oxyrinchus	PRJNA489268	SAMN10026079,SAMN10026080,SAMN10026081,SAMN10026082,SAMN10026083,SAMN10026084,SAMN10026085,SAMN10026086,SAMN10026087,SAMN10026088,SAMN10026089,SAMN10026090,SAMN10026091,SAMN10026092,SAMN10026093,SAMN10026094,SAMN10026095,SAMN10026096,SAMN10026097,SAMN10026098,SAMN10026099			342285171	641485	0	No	2018-10-24T00:00:00Z	2018-10-24T00:00:00Z
GHAH01	TSA		VRT	Anguilla anguilla	PRJNA419718	SAMN08095679,SAMN08095680,SAMN08095681,SAMN08095682,SAMN08095683,SAMN08095684,SAMN08095685,SAMN08095686,SAMN08095687,SAMN08095688,SAMN08095689,SAMN08095690,SAMN08095691,SAMN08095692,SAMN08095693,SAMN08095694,SAMN08095695,SAMN08095696,SAMN08095697,SAMN08095698			509867794	822832	0	No	2018-10-24T00:00:00Z	2018-10-24T00:00:00Z
GHBQ01	TSA		VRT	Sillago sihama	PRJNA503317	SAMN10358584,SAMN10358585			74392886	74013	0	No	2020-02-20T00:00:00Z	2020-02-20T00:00:00Z
GHCM01	TSA		VRT	Gasterosteus aculeatus	PRJNA395155	SAMN07374938,SAMN07374939,SAMN07374940,SAMN07374941,SAMN07374942,SAMN07374943,SAMN07374944,SAMN07374945,SAMN07374946,SAMN07374947,SAMN07374948,SAMN07374949,SAMN07374950,SAMN07374951,SAMN07374952			181810585	101291	0	No	2020-02-27T00:00:00Z	2020-02-27T00:00:00Z
GHDP01	TSA		VRT	Larimichthys crocea	PRJNA480121	SAMN10690951	breed: large yellow croaker	dev_stage: adult,tissue_type: mixed	1114798465	697946	0	No	2019-02-04T00:00:00Z	2019-02-04T00:00:00Z
GHEG01	TSA		VRT	Haemulon carbonarium	PRJNA497743	SAMN10364798	strain: Eukaryotic	dev_stage: adult,tissue_type: liver	38352733	91842	0	No	2019-02-15T00:00:00Z	2019-02-15T00:00:00Z
GHEN01	TSA		VRT	Paralichthys olivaceus	PRJNA513138	SAMN10697127		tissue_type: intestine\, gill\, liver\, kidney	178840027	66235	0	No	2020-02-20T00:00:00Z	2020-02-20T00:00:00Z
GHFH01	TSA		VRT	Haemulon macrostomum	PRJNA497743	SAMN10364799	strain: Eukaryotic	dev_stage: Adul,tissue_type: liver	28914525	66262	0	No	2019-02-15T00:00:00Z	2019-02-15T00:00:00Z
GHFK01	TSA		VRT	Haemulon flavolineatum	PRJNA497743	SAMN10364797	strain: Eukaryotic	dev_stage: adult,tissue_type: liver	28627433	66398	0	No	2019-02-15T00:00:00Z	2019-02-15T00:00:00Z
GHGF01	TSA		VRT	Silurus asotus	PRJNA471812	SAMN09218281,SAMN09218285,SAMN09218286,SAMN09218288,SAMN09218306,SAMN09218307,SAMN09218310,SAMN09218311,SAMN09218312			91621401	72539	0	No	2019-04-18T00:00:00Z	2019-04-18T00:00:00Z
GHGP01	TSA		VRT	Pampus argenteus	PRJNA482738	SAMN10959491	strain: salinity stress	tissue_type: gill	95536530	95117	0	No	2019-02-27T00:00:00Z	2019-02-27T00:00:00Z
GHGR01	TSA		VRT	Salmo trutta fario	PRJNA434220	SAMN08541557,SAMN08541558			30170853	35189	0	No	2020-06-18T00:00:00Z	2020-06-18T00:00:00Z
GHGV01	TSA		VRT	Pseudopleuronectes americanus	PRJNA275472	SAMN10974523	strain: Long Island	dev_stage: juvenile,tissue_type: liver	70101940	62948	0	No	2019-03-07T00:00:00Z	2019-03-07T00:00:00Z
GHHF01	TSA		VRT	Konosirus punctatus	PRJNA525541	SAMN11053204		tissue_type: muscle\, liver\, gill\, heart\, kidney\, swim bladder and sexual gland	43120835	69974	0	No	2019-03-13T00:00:00Z	2019-03-13T00:00:00Z
GHHV01	TSA		VRT	Micropterus salmoides	PRJNA514739	SAMN10734129,SAMN10734132,SAMN10734133,SAMN10734135,SAMN10734136,SAMN10734137,SAMN10734138,SAMN10734139,SAMN10734140			67907319	26426	0	No	2019-04-02T00:00:00Z	2019-04-02T00:00:00Z
GHJK01	TSA		VRT	Chelon auratus	PRJNA528917	SAMN11249709		dev_stage: juvenile,tissue_type: cardiac	263713619	328661	0	No	2019-04-24T00:00:00Z	2019-04-24T00:00:00Z
GHJO01	TSA		VRT	Epinephelus coioides	PRJNA529549	SAMN11269521,SAMN11269522,SAMN11269523,SAMN11269524,SAMN11269525,SAMN11269526,SAMN11269527,SAMN11269528,SAMN11269529			198827292	290805	0	No	2019-05-17T00:00:00Z	2019-05-17T00:00:00Z
GHJR01	TSA		VRT	Lates calcarifer	PRJNA307522	SAMN04382064,SAMN04382065,SAMN04382066,SAMN04382067			245819007	163604	0	No	2019-05-07T00:00:00Z	2019-05-07T00:00:00Z
GHKE01	TSA		VRT	Dissostichus eleginoides	PRJNA511578	SAMN10661127,SAMN10661128,SAMN10661129,SAMN10661130,SAMN10661131,SAMN10661132,SAMN10661133,SAMN10661134,SAMN10661135			173325517	233424	0	No	2019-05-06T00:00:00Z	2019-05-06T00:00:00Z
GHKG01	TSA		VRT	Schizothorax prenanti	PRJNA534375	SAMN11489272,SAMN11489273,SAMN11489274,SAMN11489275,SAMN11489276,SAMN11489277,SAMN11489278,SAMN11489279,SAMN11489280,SAMN11489281,SAMN11489282,SAMN11489283			102272599	124269	0	No	2019-05-17T00:00:00Z	2019-05-17T00:00:00Z
GHLC01	TSA		VRT	Brachymystax lenok tsinlingensis	PRJNA531681	SAMN11381319,SAMN11381320,SAMN11381321,SAMN11381322,SAMN11381323,SAMN11381324			312262894	496026	0	No	2019-06-13T00:00:00Z	2019-06-13T00:00:00Z
GHLS01	TSA		VRT	Osmerus mordax	PRJNA540530	SAMN11492388	strain: wild run	tissue_type: white muscle	86770987	102655	0	No	2019-05-23T00:00:00Z	2019-05-23T00:00:00Z
GAGT01	TSA		VRT	Anguilla japonica	PRJNA191923			dev_stage: adult,tissue_type: gill	13279461	18437	0	No	2013-07-25T00:00:00Z	2013-03-27T00:00:00Z
GAGX01	TSA		VRT	Ameiurus nebulosus	PRJNA167114	SAMN01774130			102223762	340942	0	No	2015-02-09T00:00:00Z	2013-04-01T00:00:00Z
GAHL01	TSA		VRT	Sinocyclocheilus anophthalmus	PRJNA194460	SAMN01992470		dev_stage: adult,tissue_type: eyes and brain	80127406	152464	0	No	2013-05-03T00:00:00Z	2013-05-03T00:00:00Z
GAHO01	TSA		VRT	Sinocyclocheilus angustiporus	PRJNA194461	SAMN01992471		dev_stage: adult,tissue_type: eyes; brain	82819966	156118	0	No	2013-05-03T00:00:00Z	2013-05-03T00:00:00Z
GAIB01	TSA		VRT	Nothobranchius furzeri	PRJNA85613		strain: GRZ		244634452	210031	0	No	2013-04-30T00:00:00Z	2013-04-30T00:00:00Z
GAID01	TSA		VRT	Oreochromis niloticus	PRJNA193568	SAMN01985096		tissue_type: Spleen and Kidney	47794210	79198	0	No	2013-10-31T00:00:00Z	2013-10-31T00:00:00Z
GAJJ01	TSA		VRT	Anoplopoma fimbria	PRJNA71237	SAMN02144214		dev_stage: adult,tissue_type: mixed	68753442	47327	0	Yes	2015-01-29T00:00:00Z	2013-06-17T00:00:00Z
GAJK01	TSA		VRT	Tripterygion delaisi	PRJNA186408			tissue_type: brain	151890247	327329	0	No	2014-06-03T00:00:00Z	2014-01-08T00:00:00Z
GAJO01	TSA		VRT	Fundulus heteroclitus	PRJNA201069	SAMN02116571		tissue_type: gill	11287709	11873	0	No	2015-07-20T00:00:00Z	2014-10-28T00:00:00Z
GAKO01	TSA		VRT	Platichthys stellatus	PRJNA202961	SAMN02191695			33383453	42652	0	No	2015-10-05T00:00:00Z	2015-10-05T00:00:00Z
GAML01	TSA		VRT	Lates calcarifer	PRJNA213053	SAMN02263854,SAMN02263855	strain: TLL	tissue_type: ovary; testis	11645679	38065	0	No	2014-03-06T00:00:00Z	2014-03-06T00:00:00Z
GAMO01	TSA		VRT	Porichthys notatus	PRJNA200442	SAMN02194082,SAMN02194080,SAMN02194081			27265677	69776	0	No	2016-06-27T00:00:00Z	2016-06-27T00:00:00Z
GAMU01	TSA		VRT	Lates calcarifer	PRJNA213053	SAMN02263854,SAMN02263855,SAMN02302561			58829678	121575	0	No	2014-03-06T00:00:00Z	2014-03-06T00:00:00Z
GAOY01	TSA		VRT	Oncorhynchus mykiss	PRJNA217905	SAMN01909321			46823506	78572	0	No	2015-07-20T00:00:00Z	2013-11-25T00:00:00Z
GAPK01	TSA		VRT	Platichthys stellatus	PRJNA223340	SAMN02388250			82612040	30630	0	No	2016-11-01T00:00:00Z	2016-11-01T00:00:00Z
GAQL01	TSA		VRT	Lates calcarifer	PRJNA227480	SAMN02401948,SAMN02401949,SAMN02401950,SAMN02401951			304804177	363785	0	No	2014-08-20T00:00:00Z	2014-08-20T00:00:00Z
GAQS01	TSA		VRT	Morone americana	PRJNA225018	SAMN02385171			348782	1299	0	No	2014-01-06T00:00:00Z	2014-01-03T00:00:00Z
GARA01	TSA		VRT	Miichthys miiuy	PRJNA232553	SAMN02486174			37766348	59165	0	No	2014-04-16T00:00:00Z	2014-02-03T00:00:00Z
GATF01	TSA		VRT	Esox lucius	PRJNA221548	SAMN02724934,SAMN02724935,SAMN02724936,SAMN02724937,SAMN02724938,SAMN02724943,SAMN02724948,SAMN02724950,SAMN02724953,SAMN02724952,SAMN02724954,SAMN02724956,SAMN02724955		dev_stage: juvenile,tissue_type: mixed	71535989	38696	0	Yes	2014-08-08T00:00:00Z	2014-03-28T00:00:00Z
GAWO01	TSA		VRT	Kaupichthys hyoproroides	PRJNA223153	SAMN02378295			37356156	74448	0	No	2015-11-03T00:00:00Z	2015-11-03T00:00:00Z
GAZC01	TSA		VRT	Neolamprologus brichardi	PRJNA77747	SAMN00761006	isolate: Nb_fR6_blood	tissue_type: Blood	3808958	11562	0	No	2014-03-13T00:00:00Z	2014-03-13T00:00:00Z
GAZI01	TSA		VRT	Neolamprologus brichardi	PRJNA77747	SAMN00761001	isolate: Nb_mr1_skin	tissue_type: skin	5353270	15131	0	No	2014-03-13T00:00:00Z	2014-03-13T00:00:00Z
GAZJ01	TSA		VRT	Neolamprologus brichardi	PRJNA77747	SAMN00761005	isolate: Nb_mR3_sk_m	tissue_type: skeletal muscle	19156322	34107	0	No	2014-03-13T00:00:00Z	2014-03-13T00:00:00Z
GAZK01	TSA		VRT	Neolamprologus brichardi	PRJNA77747	SAMN00761004	isolate: Nb_fR4_eye	tissue_type: eye	20166708	50657	0	No	2014-03-13T00:00:00Z	2014-03-13T00:00:00Z
GAZY01	TSA		VRT	Morone chrysops	PRJNA241135	SAMN02687581			252251665	183659	0	No	2015-02-10T00:00:00Z	2014-06-06T00:00:00Z
GBAA01	TSA		VRT	Morone saxatilis	PRJNA241128	SAMN02687580			255113553	201438	0	No	2015-02-10T00:00:00Z	2014-04-02T00:00:00Z
GBAE01	TSA		VRT	Gambusia affinis	PRJNA230279	SAMN02398677,SAMN02398678,SAMN02398679,SAMN02398680,SAMN02398681,SAMN02398682,SAMN02398683,SAMN02398684,SAMN02398685,SAMN02398686,SAMN02398687,SAMN02398688		tissue_type: gonads	74120	78	0	Yes	2015-03-10T00:00:00Z	2015-03-10T00:00:00Z
GBAF01	TSA		VRT	Neolamprologus brichardi	PRJNA77747	SAMN00761002	isolate: Nb_mR3_kidney	tissue_type: kidney	28338425	60543	0	No	2014-03-27T00:00:00Z	2014-03-27T00:00:00Z
GBAG01	TSA		VRT	Neolamprologus brichardi	PRJNA77747	SAMN00761000	isolate: Nb_mR2_heart	tissue_type: heart	29489685	53759	0	No	2014-03-27T00:00:00Z	2014-03-27T00:00:00Z
GBAM01	TSA		VRT	Kaupichthys hyoproroides	PRJNA192511	SAMN01939348	isolate: Caribbean Sea		31501351	59169	0	No	2015-05-04T00:00:00Z	2015-05-04T00:00:00Z
GBAN01	TSA		VRT	Maylandia zebra	PRJNA77743	SAMN00760996	isolate: Mz_fR1_ovary	tissue_type: ovary	68387423	60323	0	No	2014-03-27T00:00:00Z	2014-03-27T00:00:00Z
GBAO01	TSA		VRT	Oreochromis niloticus	PRJNA78915	SAMN00767858	isolate: O.niloticus_ind7_ovary	tissue_type: ovary	82982590	81388	0	No	2014-03-27T00:00:00Z	2014-03-27T00:00:00Z
GBAP01	TSA		VRT	Maylandia zebra	PRJNA77743	SAMN00760990	isolate: Mz_fR2_skin	tissue_type: skin	83758187	82770	0	No	2014-03-27T00:00:00Z	2014-03-27T00:00:00Z
GBAR01	TSA		VRT	Oreochromis niloticus	PRJNA78915	SAMN00767854	isolate: O.niloticus_ind1_heart	tissue_type: heart	117665969	109068	0	No	2014-03-29T00:00:00Z	2014-03-29T00:00:00Z
GBAT01	TSA		VRT	Ictalurus punctatus	PRJNA184724	SAMN01860354			1804	1	1	Yes	2014-04-03T00:00:00Z	2014-04-03T00:00:00Z
GBAW01	TSA		VRT	Haplochromis burtoni	PRJNA78185	SAMN00761599	isolate: A.burtoni_indC_brain	tissue_type: brain	159293097	142299	0	No	2014-03-28T00:00:00Z	2014-03-28T00:00:00Z
GBAY01	TSA		VRT	Oreochromis niloticus	PRJNA78915	SAMN00767853	isolate: O.niloticus_ind7_kidney	tissue_type: kidney	179130504	153665	0	No	2014-03-28T00:00:00Z	2014-03-28T00:00:00Z
GBAZ01	TSA		VRT	Oreochromis niloticus	PRJNA78915	SAMN00767860	isolate: O.niloticus_ind1_testis	tissue_type: testis	179607700	164571	0	No	2014-03-31T00:00:00Z	2014-03-31T00:00:00Z
GBBF01	TSA		VRT	Haplochromis burtoni	PRJNA78185	SAMN00761597	isolate: A.burtoni_indA_testis	tissue_type: testis	159943334	145732	0	No	2014-04-01T00:00:00Z	2014-04-01T00:00:00Z
GBBJ01	TSA		VRT	Haplochromis burtoni	PRJNA78185	SAMN00765505	isolate: inDEF_ovary_pooled_1	tissue_type: ovary	105079358	89229	0	No	2014-04-02T00:00:00Z	2014-04-02T00:00:00Z
GBBT01	TSA		VRT	Maylandia zebra	PRJNA77743	SAMN00760998	isolate: Mz_mR1_eye (retina)	tissue_type: eye (retina)	162982475	104699	0	No	2014-04-04T00:00:00Z	2014-04-04T00:00:00Z
GBBU01	TSA		VRT	Oreochromis niloticus	PRJNA78915	SAMN00767857	isolate: O.niloticus_ind1_blood	tissue_type: blood	174281226	118468	0	No	2014-04-04T00:00:00Z	2014-04-04T00:00:00Z
GBBX01	TSA		VRT	Oreochromis niloticus	PRJNA78915	SAMN00767863	isolate: O.niloticus_ind15_embryo	tissue_type: whole embryo	88944665	105278	0	No	2014-04-04T00:00:00Z	2014-04-04T00:00:00Z
GBCO01	TSA		VRT	Neolamprologus brichardi	PRJNA77747	SAMN00761007	isolate: Nb_mR3_testis	tissue_type: testis	150787756	201738	0	No	2014-04-11T00:00:00Z	2014-04-11T00:00:00Z
GBCP01	TSA		VRT	Oreochromis niloticus	PRJNA78915	SAMN00767861	isolate: O.niloticus_ind7_brain	tissue_type: brain	193314530	151652	0	No	2014-04-12T00:00:00Z	2014-04-12T00:00:00Z
GBDB01	TSA		VRT	Oreochromis niloticus	PRJNA78915	SAMN00767859	isolate: O.niloticus_ind7_liver	tissue_type: liver	72027809	75891	0	No	2014-04-18T00:00:00Z	2014-04-18T00:00:00Z
GBDC01	TSA		VRT	Oreochromis niloticus	PRJNA78915	SAMN00767856	isolate: O.niloticus_ind1_eye	tissue_type: eye	186596607	150724	0	No	2014-04-18T00:00:00Z	2014-04-18T00:00:00Z
GBDG01	TSA		VRT	Maylandia zebra	PRJNA77743	SAMN00760994	isolate: Mz_fR1_kidney	tissue_type: kidney	94306907	90837	0	No	2014-04-18T00:00:00Z	2014-04-18T00:00:00Z
GBDH01	TSA		VRT	Haplochromis burtoni	PRJNA78185	SAMN00761598	isolate: A.burtoni_pooled embryoes	tissue_type: embryo pool	218705532	170926	0	No	2014-04-18T00:00:00Z	2014-04-18T00:00:00Z
GBDL01	TSA		VRT	Haplochromis burtoni	PRJNA78185	SAMN00761594	isolate: A.burtoni_indC_eye	tissue_type: eye	164227210	149621	0	No	2014-04-22T00:00:00Z	2014-04-22T00:00:00Z
GBFM01	TSA		VRT	Micropterus floridanus	PRJNA248150	SAMN02787188			163252690	164417	0	No	2015-04-29T00:00:00Z	2014-12-12T00:00:00Z
GBFO01	TSA		VRT	Micropterus salmoides	PRJNA248433	SAMN02798507	strain: F1	tissue_type: Mixed	124295732	121819	0	No	2015-04-29T00:00:00Z	2014-12-11T00:00:00Z
GBFQ01	TSA		VRT	Oryzias melastigma	PRJNA246584	SAMN02768383		tissue_type: liver	39993655	51515	0	No	2015-03-12T00:00:00Z	2015-03-11T00:00:00Z
GBFR01	TSA		VRT	Oryzias melastigma	PRJNA246584	SAMN02768384		tissue_type: liver	51171978	54342	0	No	2015-03-12T00:00:00Z	2015-03-11T00:00:00Z
GBFS01	TSA		VRT	Oryzias melastigma	PRJNA246584	SAMN02768383,SAMN02768384			69457421	66755	0	No	2015-03-12T00:00:00Z	2015-03-11T00:00:00Z
GBFT01	TSA		VRT	Oryzias melastigma	PRJNA246584	SAMN02768386		tissue_type: testis	105465023	89361	0	No	2015-03-12T00:00:00Z	2015-03-11T00:00:00Z
GBFU01	TSA		VRT	Oryzias melastigma	PRJNA246584	SAMN02768382		tissue_type: brain	147414908	113037	0	No	2015-03-12T00:00:00Z	2015-03-11T00:00:00Z
GBFV01	TSA		VRT	Oryzias melastigma	PRJNA246584	SAMN02768385		tissue_type: ovary	83016993	69934	0	No	2015-03-12T00:00:00Z	2015-03-11T00:00:00Z
GBFW01	TSA		VRT	Oryzias melastigma	PRJNA246584	SAMN02768381,SAMN02768382			233573349	191827	0	No	2015-03-12T00:00:00Z	2015-03-11T00:00:00Z
GBFX01	TSA		VRT	Oryzias melastigma	PRJNA246584	SAMN02768381,SAMN02768382,SAMN02768383,SAMN02768384,SAMN02768385,SAMN02768386			310261690	238084	0	No	2015-03-12T00:00:00Z	2015-03-11T00:00:00Z
GBFY01	TSA		VRT	Oryzias melastigma	PRJNA246584	SAMN02768381		tissue_type: brain	165350348	132231	0	No	2015-03-12T00:00:00Z	2015-03-11T00:00:00Z
GBGA01	TSA		VRT	Micropterus salmoides salmoides	PRJNA248127	SAMN02786862	breed: Northern largemouth bass	tissue_type: Mixed	205634360	223958	0	No	2015-04-29T00:00:00Z	2014-12-11T00:00:00Z
GBGE01	TSA		VRT	Oryzias melastigma	PRJNA246584	SAMN02768381,SAMN02768382,SAMN02768383,SAMN02768384,SAMN02768385,SAMN02768386			258716894	237625	0	No	2015-03-12T00:00:00Z	2015-03-11T00:00:00Z
GBHA01	TSA		VRT	Pampus argenteus	PRJNA231118	SAMN02440169	breed: silver pomfret		50527648	30339	0	No	2017-01-04T00:00:00Z	2017-01-04T00:00:00Z
GBHC01	TSA		VRT	Salmo salar	PRJNA253115	SAMN02867526,SAMN02867527,SAMN02867528		dev_stage: early and late parr,tissue_type: mixed	46151030	44830	0	No	2014-07-22T00:00:00Z	2014-07-22T00:00:00Z
GBHD01	TSA		VRT	Salmo salar	PRJNA253115	SAMN02867527		dev_stage: early and late parr,tissue_type: pituitary gland	18951801	23554	0	No	2014-07-22T00:00:00Z	2014-07-22T00:00:00Z
GBHE01	TSA		VRT	Salmo salar	PRJNA253115	SAMN02867526		dev_stage: early and late parr,tissue_type: brain	24761960	22954	0	No	2014-07-22T00:00:00Z	2014-07-22T00:00:00Z
GBHF01	TSA		VRT	Salmo salar	PRJNA253115	SAMN02867528		dev_stage: early and late parr,tissue_type: olfactory rosettes; hypothalamus	10644862	15410	0	No	2014-07-22T00:00:00Z	2014-07-22T00:00:00Z
GBIF01	TSA		VRT	Larimichthys crocea	PRJNA254539	SAMN02904733			86953831	88094	0	No	2019-06-11T00:00:00Z	2014-10-14T00:00:00Z
GBKA01	TSA		VRT	Ctenopharyngodon idella	PRJNA234067	SAMN02580751,SAMN02580752			48281634	27581	0	No	2015-06-11T00:00:00Z	2015-06-11T00:00:00Z
GBKR01	TSA		VRT	Apteronotus leptorhynchus	PRJNA259518	SAMN03008916,SAMN03008917,SAMN03008923,SAMN03008924,SAMN03008926			1972267756	1233299	0	No	2015-04-28T00:00:00Z	2015-03-24T00:00:00Z
GDCV01	TSA		VRT	Amphiprion bicinctus	PRJNA261388	SAMN03073501		dev_stage: mature adults,tissue_type: Brain and gonad	406805749	516538	0	No	2016-06-07T00:00:00Z	2016-06-07T00:00:00Z
GDDL01	TSA		VRT	Sebastes caurinus	PRJNA285696	SAMN03757544		dev_stage: juvenile,tissue_type: white muscle	121908958	90708	0	No	2015-09-01T00:00:00Z	2015-09-01T00:00:00Z
GDFR01	TSA		VRT	Austrofundulus limnaeus	PRJNA272154	SAMN03610100,SAMN03610101,SAMN03610102	strain: Quisiro		39771959	86445	0	No	2015-07-27T00:00:00Z	2015-07-27T00:00:00Z
GDGO01	TSA		VRT	Austrofundulus limnaeus	PRJNA272154	SAMN03610106,SAMN03610107,SAMN03610108	strain: Quisiro		26302251	62548	0	No	2015-07-27T00:00:00Z	2015-07-27T00:00:00Z
GDGP01	TSA		VRT	Oryzias melastigma	PRJNA268138	SAMN03203472,SAMN03203473,SAMN03203474			72630928	56857	0	No	2015-07-10T00:00:00Z	2015-07-10T00:00:00Z
GDGQ01	TSA		VRT	Austrofundulus limnaeus	PRJNA272154	SAMN03610103,SAMN03610104,SAMN03610105	strain: Quisiro		65066721	118285	0	No	2015-07-27T00:00:00Z	2015-07-27T00:00:00Z
GDGR01	TSA		VRT	Austrofundulus limnaeus	PRJNA272154	SAMN03610109,SAMN03610110,SAMN03610111	strain: Quisiro		34691772	78214	0	No	2015-07-27T00:00:00Z	2015-07-27T00:00:00Z
GDGS01	TSA		VRT	Austrofundulus limnaeus	PRJNA272154	SAMN03610112,SAMN03610113,SAMN03610114	strain: Quisiro		37274038	81601	0	No	2015-07-27T00:00:00Z	2015-07-27T00:00:00Z
GDGT01	TSA		VRT	Austrofundulus limnaeus	PRJNA272154	SAMN03610121,SAMN03610122,SAMN03610123	strain: Quisiro		58926202	109660	0	No	2015-07-27T00:00:00Z	2015-07-27T00:00:00Z
GDGV01	TSA		VRT	Austrofundulus limnaeus	PRJNA272154	SAMN03610115,SAMN03610116,SAMN03610117			90988168	144887	0	No	2015-07-27T00:00:00Z	2015-07-27T00:00:00Z
GDGW01	TSA		VRT	Austrofundulus limnaeus	PRJNA272154	SAMN03610118,SAMN03610119,SAMN03610120			97832257	160545	0	No	2015-07-27T00:00:00Z	2015-07-27T00:00:00Z
GDGX01	TSA		VRT	Austrofundulus limnaeus	PRJNA272154	SAMN03610127,SAMN03610128,SAMN03610129			44807140	94794	0	No	2015-07-27T00:00:00Z	2015-07-27T00:00:00Z
GDGY01	TSA		VRT	Austrofundulus limnaeus	PRJNA272154	SAMN03610130,SAMN03610131,SAMN03610132			124004076	222729	0	No	2015-07-27T00:00:00Z	2015-07-27T00:00:00Z
GDGZ01	TSA		VRT	Austrofundulus limnaeus	PRJNA272154	SAMN03610133,SAMN03610134,SAMN03610135			55472327	109164	0	No	2015-07-27T00:00:00Z	2015-07-27T00:00:00Z
GDHA01	TSA		VRT	Austrofundulus limnaeus	PRJNA272154	SAMN03610124,SAMN03610125,SAMN03610126			78303739	141611	0	No	2015-07-27T00:00:00Z	2015-07-27T00:00:00Z
GDHG01	TSA		VRT	Austrofundulus limnaeus	PRJNA272154	SAMN03610093,SAMN03610094,SAMN03610095,SAMN03610096,SAMN03610097,SAMN03610098,SAMN03610099			61298200	89439	0	No	2015-07-27T00:00:00Z	2015-07-27T00:00:00Z
GDHH01	TSA		VRT	Austrofundulus limnaeus	PRJNA272154	SAMN03610136,SAMN03610137,SAMN03610138			109500400	179347	0	No	2015-07-27T00:00:00Z	2015-07-27T00:00:00Z
GDHI01	TSA		VRT	Austrofundulus limnaeus	PRJNA272154	SAMN03610139,SAMN03610140,SAMN03610141			112382049	184089	0	No	2015-07-27T00:00:00Z	2015-07-27T00:00:00Z
GDHP01	TSA		VRT	Austrofundulus limnaeus	PRJNA272154	SAMN03610086,SAMN03610087,SAMN03610088,SAMN03610089,SAMN03610090,SAMN03610091,SAMN03610092			85328812	121079	0	No	2015-07-27T00:00:00Z	2015-07-27T00:00:00Z
GDHS01	TSA		VRT	Austrofundulus limnaeus	PRJNA272154	SAMN03610148,SAMN03610149,SAMN03610150,SAMN03610151,SAMN03610152,SAMN03610153			240010226	390064	0	No	2015-07-28T00:00:00Z	2015-07-28T00:00:00Z
GDHT01	TSA		VRT	Austrofundulus limnaeus	PRJNA272154	SAMN03610160,SAMN03610161,SAMN03610162,SAMN03610163,SAMN03610164,SAMN03610165			238084955	358662	0	No	2015-07-27T00:00:00Z	2015-07-27T00:00:00Z
GDHU01	TSA		VRT	Austrofundulus limnaeus	PRJNA272154	SAMN03610154,SAMN03610155,SAMN03610156,SAMN03610157,SAMN03610158,SAMN03610159			274579160	416435	0	No	2015-07-27T00:00:00Z	2015-07-27T00:00:00Z
GDHV01	TSA		VRT	Austrofundulus limnaeus	PRJNA272154	SAMN03610176,SAMN03610177,SAMN03610178,SAMN03610179			182661632	277267	0	No	2015-07-27T00:00:00Z	2015-07-27T00:00:00Z
GDHW01	TSA		VRT	Austrofundulus limnaeus	PRJNA272154	SAMN03610192,SAMN03610193,SAMN03610194,SAMN03610195			189277468	277209	0	No	2015-07-27T00:00:00Z	2015-07-27T00:00:00Z
GDHX01	TSA		VRT	Austrofundulus limnaeus	PRJNA272154	SAMN03610196,SAMN03610197,SAMN03610198,SAMN03610199			211462920	322053	0	No	2015-07-27T00:00:00Z	2015-07-27T00:00:00Z
GDHY01	TSA		VRT	Austrofundulus limnaeus	PRJNA272154	SAMN03610180,SAMN03610181,SAMN03610182,SAMN03610183			177179069	244353	0	No	2015-07-27T00:00:00Z	2015-07-27T00:00:00Z
GDHZ01	TSA		VRT	Austrofundulus limnaeus	PRJNA272154	SAMN03610166,SAMN03610167,SAMN03610168,SAMN03610169,SAMN03610170,SAMN03610171			165715932	253105	0	No	2015-07-27T00:00:00Z	2015-07-27T00:00:00Z
GDIB01	TSA		VRT	Austrofundulus limnaeus	PRJNA272154	SAMN03610142,SAMN03610143,SAMN03610144,SAMN03610145,SAMN03610146,SAMN03610147			193582810	275849	0	No	2015-07-27T00:00:00Z	2015-07-27T00:00:00Z
GDIH01	TSA		VRT	Austrofundulus limnaeus	PRJNA272154	SAMN03610172,SAMN03610173,SAMN03610174,SAMN03610175			155599737	214492	0	No	2015-07-27T00:00:00Z	2015-07-27T00:00:00Z
GDII01	TSA		VRT	Austrofundulus limnaeus	PRJNA272154	SAMN03610184,SAMN03610185,SAMN03610186,SAMN03610187			288932676	425881	0	No	2015-07-27T00:00:00Z	2015-07-27T00:00:00Z
GDIU01	TSA		VRT	Austrofundulus limnaeus	PRJNA272154	SAMN03610188,SAMN03610189,SAMN03610190,SAMN03610191			289054001	425716	0	No	2015-07-27T00:00:00Z	2015-07-27T00:00:00Z
GDKP01	TSA		VRT	Oncorhynchus mykiss	PRJNA209213	SAMN03944034	strain: LYNDON	tissue_type: white muscle	24380108	54759	0	No	2015-08-26T00:00:00Z	2015-08-26T00:00:00Z
GDQG01	TSA		VRT	Oncorhynchus kisutch	PRJNA292718	SAMN03983865,SAMN03983866,SAMN03983867,SAMN03983868,SAMN03983869,SAMN03983870,SAMN03983871,SAMN03983872,SAMN03983873		dev_stage: post-smolt,tissue_type: mixed	57669906	43228	0	Yes	2015-11-30T00:00:00Z	2015-09-14T00:00:00Z
GDQH01	TSA		VRT	Danio rerio	PRJNA280983	SAMN03481244	strain: CG2	dev_stage: adult,tissue_type: kidney\, intestine\, gills and spleen	80920926	44764	0	No	2015-09-28T00:00:00Z	2015-09-15T00:00:00Z
GDQQ01	TSA		VRT	Danio rerio	PRJNA280983	SAMN03481244	strain: CG2	dev_stage: adult,tissue_type: kidney\, intestine\, gills and spleen	104229358	83602	0	No	2015-10-13T00:00:00Z	2015-10-13T00:00:00Z
GDQS01	TSA		VRT	Clarias magur	PRJNA219514	SAMN03732765	breed: wild	dev_stage: Adult,tissue_type: liver	12869569	26998	0	No	2018-01-02T00:00:00Z	2018-01-02T00:00:00Z
GDQT01	TSA		VRT	Clarias magur	PRJNA219514	SAMN03732766	breed: wild	dev_stage: Adult,tissue_type: head kidney	22663195	47127	0	No	2018-01-02T00:00:00Z	2018-01-02T00:00:00Z
GDQU01	TSA		VRT	Micropterus dolomieu	PRJNA167115	SAMN00996630			195703531	573805	0	No	2015-09-24T00:00:00Z	2015-09-24T00:00:00Z
GDQX01	TSA		VRT	Chanos chanos	PRJNA251672	SAMN02838328,SAMN04008502			13411012	37546	0	No	2015-09-21T00:00:00Z	2015-09-21T00:00:00Z
GDRO01	TSA		VRT	Clarias magur	PRJNA219514	SAMN03732764	breed: wild	dev_stage: Adult,tissue_type: brain	26561746	48999	0	No	2018-01-02T00:00:00Z	2018-01-02T00:00:00Z
GEAE01	TSA		VRT	Labeo catla	PRJNA293510	SAMN04005097		isolation_source: freshwater,tissue_type: gills	63520064	85663	0	No	2016-10-05T00:00:00Z	2016-10-05T00:00:00Z
GEBE01	TSA		VRT	Rutilus rutilus	PRJNA295813	SAMN04089927,SAMN04089928,SAMN04089929,SAMN04089930,SAMN04089931,SAMN04089932,SAMN04089933,SAMN04089934			135349658	199949	0	No	2016-11-03T00:00:00Z	2016-11-03T00:00:00Z
GECX01	TSA		VRT	Catostomus commersonii	PRJNA282680	SAMN03573884,SAMN04025245,SAMN04276651			256916618	539050	0	No	2015-12-14T00:00:00Z	2015-12-14T00:00:00Z
GEDA01	TSA		VRT	Coregonus maraena	PRJNA302355	SAMN04272337		isolation_source: Fish bred in aquaculture,tissue_type: pooled total animal\, muscle\, liver\, gill\, spleen\, brain\, gonads	21399700	26824	0	Yes	2016-04-07T00:00:00Z	2015-12-14T00:00:00Z
GEGB01	TSA		VRT	Opsanus beta	PRJNA313355	SAMN04520029	breed: pure	dev_stage: adult,tissue_type: kidney\, gills\, urinary bladder\, skin	14369035	16576	0	No	2016-09-20T00:00:00Z	2016-09-20T00:00:00Z
GEGC01	TSA		VRT	Opsanus beta	PRJNA313355	SAMN04520030	breed: pure	dev_stage: adult,tissue_type: liver\, intestines\, stomach\, Brockman body\, Gall bladder	15687503	23287	0	No	2016-09-20T00:00:00Z	2016-09-20T00:00:00Z
GEGD01	TSA		VRT	Opsanus beta	PRJNA313355	SAMN04520032	breed: pure	dev_stage: adult,tissue_type: Brain\, eye\, gas gland\, testes	23254283	28734	0	No	2016-09-20T00:00:00Z	2016-09-20T00:00:00Z
GEGE01	TSA		VRT	Opsanus beta	PRJNA313355	SAMN04520031	breed: pure	dev_stage: adult,tissue_type: heart\, mixed skeletal muscle\, sonic muscle\, spleen	25818776	30148	0	No	2016-09-20T00:00:00Z	2016-09-20T00:00:00Z
GEGS01	TSA		VRT	Schizothorax prenanti	PRJNA310818	SAMN04455898		dev_stage: adult,tissue_type: gill\, head-kidney\, brain\, heart\, liver and muscle	23212059	28344	0	No	2016-03-14T00:00:00Z	2016-03-14T00:00:00Z
GEGT01	TSA		VRT	Gymnocypris przewalskii przewalskii	PRJNA257537	SAMN02980657		tissue_type: kidney	95129825	105989	0	No	2016-03-14T00:00:00Z	2016-03-14T00:00:00Z
GEGU01	TSA		VRT	Channa argus	PRJNA301532	SAMN04251459	breed: Northern China snakehead	tissue_type: Gill\, suprabranchial chamber\, pool of tissues	335299593	194211	0	No	2016-03-23T00:00:00Z	2016-03-23T00:00:00Z
GEGX01	TSA		VRT	Salmo salar	PRJNA260929	SAMN02863984		dev_stage: adult,isolation_source: Campbell River,tissue_type: testis	451176022	402519	0	Yes	2016-06-02T00:00:00Z	2016-06-02T00:00:00Z
GEGY01	TSA		VRT	Salmo salar	PRJNA260929	SAMN04338468		dev_stage: adult,isolation_source: from farmed Atlantic salmon,tissue_type: sperm	207788286	196993	0	Yes	2016-06-01T00:00:00Z	2016-06-01T00:00:00Z
GEHJ01	TSA		VRT	Ictalurus punctatus	PRJNA312527	SAMN04498729		dev_stage: fingerling,tissue_type: gill	372301565	379844	0	No	2016-04-05T00:00:00Z	2016-04-05T00:00:00Z
GEKT01	TSA		VRT	Salvelinus alpinus	PRJNA307980	SAMN04480813,SAMN04480821		dev_stage: juvenile,tissue_type: liver	129292922	88482	0	No	2016-04-20T00:00:00Z	2016-04-20T00:00:00Z
GEKU01	TSA		VRT	Channa punctata	PRJNA304088	SAMN04442254		tissue_type: Testis during resting phase	199826030	75098	0	Yes	2016-06-20T00:00:00Z	2016-04-05T00:00:00Z
GEKY01	TSA		VRT	Channa punctata	PRJNA304088	SAMN04442256		dev_stage: adult,tissue_type: Testis during spawing phase	282246237	122596	0	No	2016-06-20T00:00:00Z	2016-06-16T00:00:00Z
GEKZ01	TSA		VRT	Channa punctata	PRJNA304088	SAMN04442257		tissue_type: Testis during post spawning phase	231031374	77143	0	No	2016-06-16T00:00:00Z	2016-06-16T00:00:00Z
GELA01	TSA		VRT	Ictalurus punctatus	PRJNA307067	SAMN04372579,SAMN04372580,SAMN04372581,SAMN04372582,SAMN04372583,SAMN04372584			38144895	25430	0	No	2016-06-10T00:00:00Z	2016-06-10T00:00:00Z
GELZ01	TSA		VRT	Nematolebias whitei	PRJNA312394	SAMN04497725,SAMN04497726,SAMN04497727,SAMN04497728,SAMN04497729,SAMN04497730		dev_stage: hatched rep3,tissue_type: larvae	40535003	45285	0	No	2017-06-02T00:00:00Z	2017-06-02T00:00:00Z
GEMA01	TSA		VRT	Channa punctata	PRJNA304088	SAMN04442255		tissue_type: Testis during preparatory phase	237399206	77595	0	No	2016-05-06T00:00:00Z	2016-05-06T00:00:00Z
GEML01	TSA		VRT	Channa argus	PRJNA317410	SAMN04606837		tissue_type: gill and suprabranchial chamber	471714137	409118	0	No	2016-05-10T00:00:00Z	2016-05-10T00:00:00Z
GENF01	TSA		VRT	Kryptolebias marmoratus	PRJNA321760	SAMN05003764		dev_stage: total,tissue_type: whole	41954120	35448	0	No	2016-06-27T00:00:00Z	2016-06-27T00:00:00Z
GBRB01	TSA		VRT	Salmo salar	PRJNA260929	SAMN02864008,SAMN02864009,SAMN02864010,SAMN02864011,SAMN02864012,SAMN02864013,SAMN02864014,SAMN02864015,SAMN02864016,SAMN02864017,SAMN02863983,SAMN02864018,SAMN02864019,SAMN02864020,SAMN02863984,SAMN02864156,SAMN02864157,SAMN02864158,SAMN02864159,SAMN02864160,SAMN02864161,SAMN02864162,SAMN02864163,SAMN02864164,SAMN02864165,SAMN02864166,SAMN02864167,SAMN02864168,SAMN02864169,SAMN02864170,SAMN02864…		dev_stage: mixed,tissue_type: mixed	115003542	74602	0	Yes	2014-10-01T00:00:00Z	2014-10-01T00:00:00Z
GBTD01	TSA		VRT	Oncorhynchus mykiss	PRJNA248395	SAMN02798093,SAMN02798094,SAMN02798095,SAMN02798096,SAMN02798097		tissue_type: bone	318263647	305484	0	No	2014-11-07T00:00:00Z	2014-11-07T00:00:00Z
GBXM01	TSA		VRT	Anguilla anguilla	PRJNA207022	SAMN02202272			45243293	109227	109227	Yes	2015-04-01T00:00:00Z	2015-04-01T00:00:00Z
GBXS01	TSA		VRT	Trematomus bernacchii	PRJNA263718	SAMN03105957	breed: Anctarctic emeral rockcod	tissue_type: kidney	116766221	96472	0	No	2014-12-17T00:00:00Z	2014-12-17T00:00:00Z
GBYQ01	TSA		VRT	Porichthys notatus	PRJNA269550	SAMN03254422,SAMN03254423,SAMN03254424,SAMN03254425,SAMN03254426,SAMN03254427,SAMN03254428,SAMN03254429,SAMN03254430,SAMN03254431			143827415	83902	0	No	2015-12-07T00:00:00Z	2015-12-07T00:00:00Z
GBYX01	TSA		VRT	Poeciliopsis prolifica	PRJNA266248	SAMN03160514,SAMN03160515,SAMN03160538,SAMN03160543,SAMN03160544,SAMN03160545,SAMN03160546			331401058	478065	98342	Yes	2015-12-02T00:00:00Z	2015-12-02T00:00:00Z
GBZM01	TSA		VRT	Carassius auratus	PRJNA243312	SAMN02726260	breed: Shanghai	tissue_type: Skin	14233010	10752	0	No	2015-01-23T00:00:00Z	2015-01-23T00:00:00Z
GBZV01	TSA		VRT	Lateolabrax maculatus	PRJNA271231	SAMN03276538	strain: Shanghai	tissue_type: mix tissues	63365092	53999	0	No	2015-01-28T00:00:00Z	2015-01-28T00:00:00Z
GCES01	TSA		VRT	Fundulus heteroclitus	PRJNA269174	SAMN02116571		host: Fundulus heteroclitus	312921027	167528	167528	Yes	2016-03-31T00:00:00Z	2016-03-31T00:00:00Z
GCNQ01	TSA		VRT	Epinephelus fuscoguttatus	PRJNA273433	SAMN03292204	isolate: Terengganu\, Malaysia	dev_stage: fingerling,tissue_type: spleen	94582264	40525	0	No	2017-04-12T00:00:00Z	2017-04-12T00:00:00Z
GCNT01	TSA		VRT	Acanthogobius hasta	PRJNA275179	SAMN03339821	breed: Synechogobius hasta	dev_stage: adult,tissue_type: Liver	48964884	59937	0	No	2016-01-08T00:00:00Z	2016-01-08T00:00:00Z
GCVQ01	TSA		VRT	Pimephales promelas	PRJNA260923	SAMN03024265	breed: Rosy Red	dev_stage: Adult,tissue_type: Gill Tissue	111917082	73377	0	No	2015-05-08T00:00:00Z	2015-05-05T00:00:00Z
GAAD01	TSA		VRT	Misgurnus anguillicaudatus	PRJNA173219	SAMN01121008		dev_stage: adult,tissue_type: skin	9924963	11327	0	No	2015-07-20T00:00:00Z	2013-03-11T00:00:00Z
GAAL01	TSA		VRT	Sparus aurata	PRJNA175023				62557	42	42	Yes	2016-09-12T00:00:00Z	2016-09-12T00:00:00Z
GAAQ01	TSA		VRT	Solea solea	PRJNA175004	SAMN01165708		dev_stage: 8 larval stages,tissue_type: whole larvae; liver and intestine from adult	16110560	21930	0	No	2013-05-21T00:00:00Z	2013-03-27T00:00:00Z
GAFT01	TSA		VRT	Channa striata	PRJNA171056	SAMN01902536		tissue_type: muscle	30265133	60291	0	No	2015-02-10T00:00:00Z	2015-02-10T00:00:00Z
GHMI01	TSA		VRT	Sillago sinica	PRJNA437933	SAMN08903124	strain: Chinese sillago	dev_stage: adult,tissue_type: mixed	198477082	182134	0	No	2019-06-05T00:00:00Z	2019-06-05T00:00:00Z
GHNN01	TSA		VRT	Kryptolebias hermaphroditus	PRJNA545009	SAMN11868760		dev_stage: larva,tissue_type: whole	33646185	40878	0	No	2019-06-25T00:00:00Z	2019-06-25T00:00:00Z
GHNU01	TSA		VRT	Mugil incilis	PRJNA484591	SAMN09767194	isolate: Lisa_UdeC	dev_stage: juvenile,isolation_source: Cartagena Bay,tissue_type: liver	91495553	93912	0	No	2019-07-02T00:00:00Z	2019-07-02T00:00:00Z
GHNV01	TSA		VRT	Danionella translucida	PRJNA445947	SAMN11104605,SAMN11104606			339339962	222424	0	No	2019-07-02T00:00:00Z	2019-07-02T00:00:00Z
GHNX01	TSA		VRT	Muraenesox cinereus	PRJNA543154	SAMN11655640	breed: Shanbinbin; MC	dev_stage: adult,tissue_type: liver\, muscle\, heart\, gonad	82679891	75857	0	No	2019-06-25T00:00:00Z	2019-06-25T00:00:00Z
GHRS01	TSA		VRT	Trachurus trachurus	PRJNA556221	SAMN12342695		dev_stage: adult,tissue_type: liver	368135580	413291	0	No	2020-04-01T00:00:00Z	2020-04-01T00:00:00Z
GHRT01	TSA		VRT	Scomber scombrus	PRJNA556221	SAMN12342693		dev_stage: adult,tissue_type: liver	379637228	376509	0	No	2020-04-01T00:00:00Z	2020-04-01T00:00:00Z
GHRY01	TSA		VRT	Micromesistius poutassou	PRJNA556221	SAMN12342694		dev_stage: adult,tissue_type: liver	493837068	601020	0	No	2020-04-01T00:00:00Z	2020-04-01T00:00:00Z
GHRZ01	TSA		VRT	Trisopterus luscus	PRJNA556221	SAMN12342696		dev_stage: adult,tissue_type: liver	429649065	547225	0	No	2020-04-01T00:00:00Z	2020-04-01T00:00:00Z
GHTX01	TSA		VRT	Etheostoma spectabile	PRJNA556880	SAMN12391855		dev_stage: 2 adults and 1 fry,tissue_type: muscle\, gonads\, eyes\, brain\, liver\, and fin from adults\, and whole fry	508599617	367345	0	No	2019-08-13T00:00:00Z	2019-08-13T00:00:00Z
GHVJ01	TSA		VRT	Perca fluviatilis	PRJNA556365	SAMN12349205,SAMN12349206,SAMN12349207,SAMN12349208,SAMN12349209,SAMN12349210			465490623	534099	0	No	2020-09-03T00:00:00Z	2020-09-03T00:00:00Z
GHWD01	TSA		VRT	Siniperca chuatsi	PRJNA552987	SAMN12227165		tissue_type: liver	474869338	205246	0	No	2020-09-23T00:00:00Z	2020-09-23T00:00:00Z
GHWF01	TSA		VRT	Epinephelus fuscoguttatus	PRJNA396437	SAMN07426132,SAMN07426133,SAMN07426134,SAMN07426135			103407475	141713	0	No	2019-10-09T00:00:00Z	2019-10-09T00:00:00Z
GHXZ01	TSA		VRT	Schizothorax plagiostomus	PRJNA576106	SAMN12821101	breed: wild,strain: adult	dev_stage: adult,tissue_type: multiple tissues	98503673	82220	0	No	2019-11-19T00:00:00Z	2019-11-19T00:00:00Z
GHYA01	TSA		VRT	Schizopyge nukiangensis	PRJNA576106	SAMN12821102	breed: wild,strain: adult	dev_stage: adult,tissue_type: multiple tissues	107130734	83978	0	No	2019-11-19T00:00:00Z	2019-11-19T00:00:00Z
GHYB01	TSA		VRT	Schizothorax lissolabiata	PRJNA576106	SAMN12821103	breed: wild,strain: adult	dev_stage: adult,tissue_type: multiple tissues	103579952	78241	0	No	2019-11-19T00:00:00Z	2019-11-19T00:00:00Z
GHYC01	TSA		VRT	Platypharodon extremus	PRJNA576106	SAMN12821104	breed: wild,strain: adult	dev_stage: adult,tissue_type: multiple tissues	101762380	85894	0	No	2019-11-19T00:00:00Z	2019-11-19T00:00:00Z
GHYD01	TSA		VRT	Schizothorax davidi	PRJNA576106	SAMN12821105	breed: wild,strain: adult	dev_stage: adult,tissue_type: multiple tissues	108239933	81615	0	No	2019-11-19T00:00:00Z	2019-11-19T00:00:00Z
GHYE01	TSA		VRT	Schizothorax labiatus	PRJNA576106	SAMN12821106	breed: wild,strain: adult	dev_stage: adult,tissue_type: multiple tissues	97757026	74146	0	No	2019-11-19T00:00:00Z	2019-11-19T00:00:00Z
GHYF01	TSA		VRT	Schizothorax oconnori	PRJNA576106	SAMN12821107	breed: wild,strain: adult	dev_stage: adult,tissue_type: multiple tissues	116171965	87465	0	No	2019-11-19T00:00:00Z	2019-11-19T00:00:00Z
GHYG01	TSA		VRT	Gymnocypris eckloni	PRJNA576106	SAMN12821108	breed: wild,strain: adult	dev_stage: adult,tissue_type: multiple tissues	112618997	86581	0	No	2019-11-19T00:00:00Z	2019-11-19T00:00:00Z
GHYH01	TSA		VRT	Gymnocypris namensis	PRJNA576106	SAMN12821109	breed: wild,strain: adult	dev_stage: adult,tissue_type: multiple tissues	107062379	84432	0	No	2019-11-19T00:00:00Z	2019-11-19T00:00:00Z
GHYI01	TSA		VRT	Schizopygopsis selincuoensis	PRJNA576106	SAMN12821110	breed: wild,strain: adult	dev_stage: adult,tissue_type: multiple tissues	122318399	106758	0	No	2019-11-19T00:00:00Z	2019-11-19T00:00:00Z
GHYJ01	TSA		VRT	Gymnocypris przewalskii	PRJNA576106	SAMN12821111	breed: wild,strain: adult	dev_stage: adult,tissue_type: multiple tissues	105227781	78455	0	No	2019-11-19T00:00:00Z	2019-11-19T00:00:00Z
GHYK01	TSA		VRT	Schizopygopsis pylzovi	PRJNA576106	SAMN12821113	breed: wild,strain: adult	dev_stage: adult,tissue_type: multiple tissues	97848163	80342	0	No	2019-11-19T00:00:00Z	2019-11-19T00:00:00Z
GHYL01	TSA		VRT	Schizopygopsis younghusbandi	PRJNA576106	SAMN12821114	breed: wild,strain: adult	dev_stage: adult,tissue_type: multiple tissues	101160656	80903	0	No	2019-11-19T00:00:00Z	2019-11-19T00:00:00Z
GHYM01	TSA		VRT	Ptychobarbus kaznakovi	PRJNA576106	SAMN12821115	breed: wild,strain: adult	dev_stage: adult,tissue_type: multiple tissues	172761917	153655	0	No	2019-11-19T00:00:00Z	2019-11-19T00:00:00Z
GIAU01	TSA		VRT	Lucifuga dentata	PRJNA562121	SAMN13155831,SAMN13155836			383298773	508908	0	No	2020-09-23T00:00:00Z	2020-09-23T00:00:00Z
GIBO01	TSA		VRT	Oxygymnocypris stewartii	PRJNA576106	SAMN12821112	breed: wild,strain: adult	dev_stage: adult,tissue_type: multiple tissues	106389248	76906	0	No	2019-11-19T00:00:00Z	2019-11-19T00:00:00Z
GICB01	TSA		VRT	Acipenser baerii	PRJNA589958	SAMN13295009,SAMN13295010,SAMN13295011,SAMN13295012,SAMN13295013,SAMN13295014,SAMN13295015,SAMN13295016,SAMN13295017,SAMN13295018,SAMN13295019,SAMN13295020			150788251	79197	0	No	2020-06-18T00:00:00Z	2020-06-18T00:00:00Z
GICD01	TSA		VRT	Acipenser baerii	PRJNA589957	SAMN13294989,SAMN13294990,SAMN13294991,SAMN13294992,SAMN13294993,SAMN13294994,SAMN13294995,SAMN13294996,SAMN13294997,SAMN13294998,SAMN13294999,SAMN13295000,SAMN13295001,SAMN13295002,SAMN13295003,SAMN13295004,SAMN13295005,SAMN13295006,SAMN13295007			136604581	91579	0	No	2019-12-09T00:00:00Z	2019-12-09T00:00:00Z
GICI01	TSA		VRT	Parargyrops edita	PRJNA591405	SAMN13381529,SAMN13381530,SAMN13381531,SAMN13381532,SAMN13381533,SAMN13381534			371388514	328869	0	No	2020-01-08T00:00:00Z	2020-01-08T00:00:00Z
GICQ01	TSA		VRT	Astyanax lacustris	PRJNA521109	SAMN10880119		tissue_type: liver	126372360	120626	0	No	2019-12-13T00:00:00Z	2019-12-13T00:00:00Z
GIDS01	TSA		VRT	Misgurnus anguillicaudatus	PRJNA596116	SAMN13613309	isolate: Sichuan province of China	dev_stage: Adult fish,tissue_type: liver\, muscle\, kidney\, intestine\, gonads and brain	57549617	27983	0	No	2020-01-06T00:00:00Z	2020-01-06T00:00:00Z
GINX01	TSA		VRT	Thunnus albacares	PRJNA305977	SAMN04992869		tissue_type: white muscle	58890552	61043	0	No	2020-05-22T00:00:00Z	2020-05-22T00:00:00Z
GIOP01	TSA		VRT	Amia calva	PRJNA612482	SAMN14374615	strain: wild type	dev_stage: adult,tissue_type: Spleen\, liver\, gill\, gut	115948551	91498	0	No	2020-06-25T00:00:00Z	2020-06-25T00:00:00Z
GIPM01	TSA		VRT	Silurus glanis	PRJNA605930	SAMN14055911	strain: Hod-8	isolation_source: farmed catfish line Hodonin originally from the R. Danube basin,tissue_type: blood	80812654	48133	0	No	2021-06-14T00:00:00Z	2021-06-14T00:00:00Z
GIPN01	TSA		VRT	Platichthys flesus	PRJNA637628	SAMN15147518,SAMN15147519,SAMN15147520,SAMN15147521,SAMN15147522,SAMN15147523,SAMN15147524,SAMN15147525,SAMN15147526,SAMN15147527			160202921	75017	76749	Yes	2021-02-23T00:00:00Z	2021-02-23T00:00:00Z
GISK01	TSA		VRT	Callionymus lyra	PRJNA634838	SAMN15544569	isolate: C_lyra_Cal13	dev_stage: adult,tissue_type: kidney\, liver\, gill\, gonad\, and brain	255540591	246012	0	No	2021-01-05T00:00:00Z	2021-01-05T00:00:00Z
GIUL01	TSA		VRT	Coregonus artedi	PRJNA659559	SAMN15915541,SAMN15915542,SAMN15915543,SAMN15915544,SAMN15915545,SAMN15915546,SAMN15915547,SAMN15915548			234694171	257267	0	No	2020-12-01T00:00:00Z	2020-12-01T00:00:00Z
GIUO01	TSA		VRT	Thunnus orientalis	PRJNA495053	SAMN11160657,SAMN11160658,SAMN11160659,SAMN11160660,SAMN11160661,SAMN11160662,SAMN11160663,SAMN11160664,SAMN11160665,SAMN11160666,SAMN11160667,SAMN11160668,SAMN11160669,SAMN11160670,SAMN11160671,SAMN11160672,SAMN11160673,SAMN11160674,SAMN11160675			153846334	48642	0	No	2020-10-09T00:00:00Z	2020-10-09T00:00:00Z
GIXS01	TSA		VRT	Takifugu poecilonotus	PRJNA683736	SAMN17036154,SAMN17036175,SAMN17036176,SAMN17036177,SAMN17036179,SAMN17036188			309547780	149793	0	No	2020-12-22T00:00:00Z	2020-12-22T00:00:00Z
GIYK01	TSA		VRT	Salmo salar	PRJNA680991	SAMN16981425,SAMN16981426,SAMN16981427,SAMN16981428,SAMN16981429,SAMN16981430,SAMN16981431,SAMN16981432,SAMN16981433,SAMN16981434,SAMN16981435			229630392	71461	0	Yes	2021-05-26T00:00:00Z	2021-05-26T00:00:00Z
GIZX01	TSA		VRT	Porichthys notatus	PRJNA665270	SAMN16249570,SAMN16249571,SAMN16249572,SAMN16249573,SAMN16249574,SAMN16249575,SAMN16249576,SAMN16249577,SAMN16249578,SAMN16249579,SAMN16249580,SAMN16249581,SAMN16249582,SAMN16249583,SAMN16249584,SAMN16249585			99108935	53612	0	No	2021-02-12T00:00:00Z	2021-02-12T00:00:00Z
GJAP01	TSA		VRT	Gasterosteus aculeatus	PRJNA633846	SAMN14971924,SAMN14971932,SAMN14971939,SAMN14971941,SAMN14971948,SAMN14971949,SAMN14971950,SAMN14971951			48428568	25919	0	No	2021-06-15T00:00:00Z	2021-06-15T00:00:00Z
GJAS01	TSA		VRT	Amphiprion percula	PRJNA623649	SAMN14556212,SAMN14556213,SAMN14556214,SAMN14556215,SAMN14556216,SAMN14556217,SAMN14556218,SAMN14556219,SAMN14556220,SAMN14556221,SAMN14556222,SAMN14556223			880720895	6405	0	No	2021-03-16T00:00:00Z	2021-03-16T00:00:00Z
GJDJ01	TSA		VRT	Forsterygion lapillum	PRJNA658206	SAMN15861290	isolate: biological replicate 6	dev_stage: adult,tissue_type: gonad	123236952	163819	0	No	2021-05-25T00:00:00Z	2021-05-25T00:00:00Z
GJDK01	TSA		VRT	Forsterygion lapillum	PRJNA658206	SAMN15861299	isolate: biological replicate 5	dev_stage: adult,tissue_type: gonad	94638798	118576	0	No	2021-05-25T00:00:00Z	2021-05-25T00:00:00Z
GJDL01	TSA		VRT	Forsterygion lapillum	PRJNA658206	SAMN15861294	isolate: biological replicate 10	dev_stage: adult,tissue_type: gonad	96817868	118177	0	No	2021-05-25T00:00:00Z	2021-05-25T00:00:00Z
GJDM01	TSA		VRT	Forsterygion lapillum	PRJNA658206	SAMN15861304	isolate: biological replicate 10	dev_stage: adult,tissue_type: gonad	103490862	138100	0	No	2021-05-25T00:00:00Z	2021-05-25T00:00:00Z
GJFO01	TSA		VRT	Huso dauricus	PRJNA692330	SAMN17320301	isolate: Anyang city\, Henan province\, China	dev_stage: adult,tissue_type: blood	26223578	12696	0	No	2021-06-07T00:00:00Z	2021-06-04T00:00:00Z
GJFP01	TSA		VRT	Acipenser schrenckii	PRJNA692324	SAMN17319967	isolate: Anyang city\, Henan province\, China	dev_stage: adult,tissue_type: blood	25177633	12622	0	No	2021-06-07T00:00:00Z	2021-06-04T00:00:00Z
GJFQ01	TSA		VRT	Acipenser stellatus	PRJNA692082	SAMN17313504	isolate: Anyang city\, Henan province\, China	dev_stage: adult,tissue_type: blood	16074405	8089	0	No	2021-06-07T00:00:00Z	2021-06-04T00:00:00Z
GJFZ01	TSA		VRT	Tor tambra	PRJNA727425	SAMN19018856	isolate: PhgUNIMAS	dev_stage: adult,tissue_type: muscle	333874239	259397	0	No	2021-06-22T00:00:00Z	2021-06-22T00:00:00Z
HACN01	TSA		VRT	Lindbergichthys nudifrons	PRJEB8919	SAMEA3311349		tissue_type: spleen	147676450	112477	0	No	2017-09-29T00:00:00Z	2015-12-03T00:00:00Z
HADW01	TSA		VRT	Iconisemion striatum	PRJEB5837			tissue_type: brain	48355302	20832	20832	Yes	2017-09-29T00:00:00Z	2016-06-13T00:00:00Z
HADX01	TSA		VRT	Iconisemion striatum	PRJEB5837			tissue_type: brain	34649923	16253	16253	Yes	2017-09-29T00:00:00Z	2016-06-13T00:00:00Z
HADY01	TSA		VRT	Nothobranchius furzeri	PRJEB5837			dev_stage: 85 days,tissue_type: brain	65240064	25456	25456	Yes	2017-09-29T00:00:00Z	2016-06-13T00:00:00Z
HADZ01	TSA		VRT	Nothobranchius kadleci	PRJEB5837			dev_stage: 37 weeks,tissue_type: brain	47548724	22406	22406	Yes	2017-09-29T00:00:00Z	2016-06-13T00:00:00Z
HAEA01	TSA		VRT	Nothobranchius kadleci	PRJEB5837			dev_stage: 37 weeks,tissue_type: brain	32491719	17317	17317	Yes	2017-09-29T00:00:00Z	2016-06-13T00:00:00Z
HAEB01	TSA		VRT	Nothobranchius korthausae	PRJEB5837			dev_stage: 27 weeks,tissue_type: brain	48235984	21548	21548	Yes	2017-09-29T00:00:00Z	2016-06-13T00:00:00Z
HAEC01	TSA		VRT	Nothobranchius korthausae	PRJEB5837			dev_stage: 27 weeks,tissue_type: brain	32376024	16690	16690	Yes	2017-09-29T00:00:00Z	2016-06-14T00:00:00Z
HAED01	TSA		VRT	Nothobranchius kuhntae	PRJEB5837			dev_stage: 42 weeks,tissue_type: brain	50113185	23092	23092	Yes	2017-09-29T00:00:00Z	2016-06-14T00:00:00Z
HAEE01	TSA		VRT	Nothobranchius kuhntae	PRJEB5837			dev_stage: 42 weeks,tissue_type: brain	32864243	17332	17332	Yes	2017-09-29T00:00:00Z	2016-06-14T00:00:00Z
HAEF01	TSA		VRT	Nothobranchius pienaari	PRJEB5837			dev_stage: 23 weeks,tissue_type: brain	46577093	22045	22045	Yes	2017-09-29T00:00:00Z	2016-06-14T00:00:00Z
HAEG01	TSA		VRT	Nothobranchius pienaari	PRJEB5837			dev_stage: 23 weeks,tissue_type: brain	29704518	16639	16639	Yes	2017-09-29T00:00:00Z	2016-06-14T00:00:00Z
HAEH01	TSA		VRT	Nothobranchius rachovii	PRJEB5837			dev_stage: 8 weeks,tissue_type: brain	49912455	22625	22625	Yes	2017-09-29T00:00:00Z	2016-06-15T00:00:00Z
HAEI01	TSA		VRT	Nothobranchius rachovii	PRJEB5837			dev_stage: 8 weeks,tissue_type: brain	33100280	17268	17268	Yes	2017-09-29T00:00:00Z	2016-06-15T00:00:00Z
HAEJ01	TSA		VRT	Nothobranchius furzeri	PRJEB5837			dev_stage: 12 weeks\, 5 weeks,tissue_type: brain	45277769	19615	19615	Yes	2017-09-29T00:00:00Z	2016-06-15T00:00:00Z
HAGJ01	TSA		VRT	Hucho taimen	PRJEB19675	SAMEA100929418,SAMEA100930168			129285125	190473	0	No	2018-03-08T00:00:00Z	2018-03-08T00:00:00Z
HALS01	TSA		VRT	Sardina pilchardus	PRJEB27990	SAMEA4809371			29177911	49266	0	No	2019-03-14T00:00:00Z	2019-03-14T00:00:00Z
HALT01	TSA		VRT	Sardina pilchardus	PRJEB27990	SAMEA4809366			33533130	59495	0	No	2019-03-14T00:00:00Z	2019-03-14T00:00:00Z
HALU01	TSA		VRT	Sardina pilchardus	PRJEB27990	SAMEA4809369			30465796	55873	0	No	2019-03-14T00:00:00Z	2019-03-14T00:00:00Z
HALV01	TSA		VRT	Sardina pilchardus	PRJEB27990	SAMEA4809363			31897660	62526	0	No	2019-09-07T00:00:00Z	2018-12-01T00:00:00Z
HALW01	TSA		VRT	Sardina pilchardus	PRJEB27990	SAMEA4809368			42003712	75782	0	No	2019-03-14T00:00:00Z	2019-03-14T00:00:00Z
HALX01	TSA		VRT	Sardina pilchardus	PRJEB27990	SAMEA4809365			37805855	65888	0	No	2019-03-14T00:00:00Z	2019-03-14T00:00:00Z
HALY01	TSA		VRT	Sardina pilchardus	PRJEB27990	SAMEA4809362			27616895	64832	0	No	2019-03-14T00:00:00Z	2019-03-14T00:00:00Z
HALZ01	TSA		VRT	Sardina pilchardus	PRJEB27990	SAMEA4809361			34786848	75620	0	No	2019-03-14T00:00:00Z	2019-03-14T00:00:00Z
HAMA01	TSA		VRT	Sardina pilchardus	PRJEB27990	SAMEA4809457			73525673	170478	0	No	2019-03-14T00:00:00Z	2019-03-14T00:00:00Z
HAMB01	TSA		VRT	Sardina pilchardus	PRJEB27990	SAMEA4809370			35016057	66419	0	No	2019-03-14T00:00:00Z	2019-03-14T00:00:00Z
HAMC01	TSA		VRT	Sardina pilchardus	PRJEB27990	SAMEA4809367			26641277	53104	0	No	2019-03-14T00:00:00Z	2019-03-14T00:00:00Z
HAMD01	TSA		VRT	Sardina pilchardus	PRJEB27990	SAMEA4809364			29206715	42521	0	No	2019-03-14T00:00:00Z	2019-03-14T00:00:00Z
IABA01	TSA		VRT	Oncorhynchus masou masou	PRJDB4997	SAMD00056133,SAMD00056134		tissue_type: Granulosa layer	15131328	97925	0	No	2016-07-23T00:00:00Z	2016-07-23T00:00:00Z
IACH01	TSA		VRT	Seriola quinqueradiata	PRJDB5855	SAMD00083041	isolate: Squ_T_001	dev_stage: adult,tissue_type: mixture of muscle\, brain\, eye\, heart\, liver\, intestine\, kidney\, spleen\, gonad\, gill\, fin and bladder	20745766	13125	0	No	2017-11-14T00:00:00Z	2017-07-01T00:00:00Z
IACO01	TSA		VRT	Seriola dumerili	PRJDB5896	SAMD00084266	isolate: Sdu_T_001	dev_stage: adult,tissue_type: mixture of muscle\, brain\, eye\, heart\, liver\, intestine\, kidney\, spleen\, gonad\, gill\, fin and bladder	102616045	45109	0	No	2018-08-14T00:00:00Z	2017-08-11T00:00:00Z
IACR01	TSA		VRT	Rhinogobius flumineus	PRJDB6273	SAMD00093050		tissue_type: brain	33262864	57758	0	No	2019-01-19T00:00:00Z	2019-01-19T00:00:00Z
ICPT01	TSA		VRT	Sardinops melanostictus	PRJDB9771	SAMD00222927,SAMD00222928,SAMD00222929,SAMD00222930,SAMD00222931,SAMD00222932,SAMD00222933,SAMD00222934,SAMD00222935,SAMD00222936,SAMD00222937,SAMD00222938,SAMD00222939,SAMD00222940,SAMD00222941,SAMD00222942,SAMD00222943,SAMD00222944		dev_stage: adult	201407049	290119	0	No	2020-09-08T00:00:00Z	2020-09-08T00:00:00Z
